# Supplementary material for: The vaccinia chondroitin sulfate binding protein drives host membrane curvature to facilitate fusion
Source: EMBO Rep. 2024 Feb 6;25(3):1310–25. doi: 10.1038/s44319-023-00040-2 (PMC10933376; doi:10.1038/s44319-023-00040-2)
Supplement: Supplementary file 1 — Source Data Fig. 1 [file 44319_2023_40_MOESM1_ESM.zip]

Archive with 46 entries (38 files):
- Fig 1/
- __MACOSX/._Fig 1
- Fig 1/.DS_Store
- __MACOSX/Fig 1/._.DS_Store
- Fig 1/1F/
- __MACOSX/Fig 1/._1F
- Fig 1/1A/
- __MACOSX/Fig 1/._1A
- Fig 1/1G/
- __MACOSX/Fig 1/._1G
- Fig 1/1B/
- __MACOSX/Fig 1/._1B
- Fig 1/1E/
- __MACOSX/Fig 1/._1E
- Fig 1/1D/
- __MACOSX/Fig 1/._1D
- Fig 1/1C/
- __MACOSX/Fig 1/._1C
- Fig 1/1F/.DS_Store
- __MACOSX/Fig 1/1F/._.DS_Store
- Fig 1/1F/1F_InvaginationQuantification.csv
- __MACOSX/Fig 1/1F/._1F_InvaginationQuantification.csv
- Fig 1/1A/Virus.czi
- __MACOSX/Fig 1/1A/._Virus.czi
- Fig 1/1A/Brightfield.czi
- __MACOSX/Fig 1/1A/._Brightfield.czi
- Fig 1/1G/1G_InvaginationQuantification.csv
- __MACOSX/Fig 1/1G/._1G_InvaginationQuantification.csv
- Fig 1/1B/Fig. 1b_R18dequenchingonblebs.xlsm
- __MACOSX/Fig 1/1B/._Fig. 1b_R18dequenchingonblebs.xlsm
- Fig 1/1E/pH 7 image 3.TIF
- __MACOSX/Fig 1/1E/._pH 7 image 3.TIF
- Fig 1/1E/pH 7 image 2.TIF
- __MACOSX/Fig 1/1E/._pH 7 image 2.TIF
- Fig 1/1E/pH 5 image 3.TIF
- __MACOSX/Fig 1/1E/._pH 5 image 3.TIF
- Fig 1/1E/pH 5 image 2.TIF
- __MACOSX/Fig 1/1E/._pH 5 image 2.TIF
- Fig 1/1E/pH 5 image 1.TIF
- __MACOSX/Fig 1/1E/._pH 5 image 1.TIF
- Fig 1/1E/pH 7  image 1.TIF
- __MACOSX/Fig 1/1E/._pH 7  image 1.TIF
- Fig 1/1D/Fig. 1d_bindingorientation.csv
- __MACOSX/Fig 1/1D/._Fig. 1d_bindingorientation.csv
- Fig 1/1C/Example of side or tip binding.czi
- __MACOSX/Fig 1/1C/._Example of side or tip binding.czi
