# Supplementary material for: The vaccinia chondroitin sulfate binding protein drives host membrane curvature to facilitate fusion
Source: EMBO Rep. 2024 Feb 6;25(3):1310–25. doi: 10.1038/s44319-023-00040-2 (PMC10933376; doi:10.1038/s44319-023-00040-2)
Supplement: Supplementary file 1 — Source Data Fig. 1 [file 44319_2023_40_MOESM1_ESM.zip › Fig 1/1G/1G_InvaginationQuantification.csv]

	%	%	%	%	%	%	%	%	%	%	%	%	%	%	%	%	%	%	%	%	%	%	%	%	%	%	%	%	%	%	%	%	%	%	%	%	%	%	%	%	%	%	%	%	%	%	%	%	%
Side	50.87719	39.68254	52.17391
Tip	12.00000	14.99000	16.66667
[truncated: 555 more columns]
