# Supplementary material for: The vaccinia chondroitin sulfate binding protein drives host membrane curvature to facilitate fusion
Source: EMBO Rep. 2024 Feb 6;25(3):1310–25. doi: 10.1038/s44319-023-00040-2 (PMC10933376; doi:10.1038/s44319-023-00040-2)
Supplement: Supplementary file 1 — Source Data Fig. 1 [file 44319_2023_40_MOESM1_ESM.zip › Fig 1/1B/Fig. 1b_R18dequenchingonblebs.xlsm]

## Sheet: Raw data
Time (min)	pH 7	pH 5	pH 5 + 7D11
0.083	1.474	2.564	4.152
0.167	0	1.938	3.711
0.25	0.783	1.977	3.898
0.334	2.067	2.799	1.856
0.417	1.14	2.437	3.898
0.501	1.618	1.938	4.125
0.584	1.679	1.527	4.085
0.668	1.102	2.026	2.857
0.751	2.553	2.183	0.507
0.835	1.406	0	0.988
0.918	1.732	2.065	0.801
1.002	1.102	1.458	1.001
1.085	1.398	0.47	0
1.168	1.732	0.049	2.016
1.252	1.725	1.576	0.641
1.335	2.036	1.282	1.348
1.419	2.515	1.194	2.176
1.502	1.276	1.997	2.149
1.586	1.512	1.39	2.777
1.669	1.193	1.82	2.563
1.753	1.451	2.966	2.55
1.836	3.13	2.613	2.51
1.92	2.188	3.905	2.803
2.003	2.173	2.77	2.55
2.168	1.459	3.22	1.615
2.252	1.626	5.217	2.296
2.335	2.112	4.541	3.871
2.419	2.393	5.364	2.416
2.502	2.067	5.677	4.058
2.586	1.922	5.364	2.296
2.669	3.465	5.755	2.857
2.753	1.922	5.481	2.763
2.836	2.317	6.9	2.79
3.045	1.649	6.254	2.603
3.129	2.895	6.773	1.869
3.212	2.036	7.762	3.057
3.296	3.107	8.261	3.044
3.379	3.191	8.29	2.63
3.462	2.659	8.368	2.616
3.546	2.652	7.791	2.87
3.629	2.925	8.916	2.857
3.713	2.249	8.965	2.63
3.796	2.53	9.249	3.337
3.88	3.7	9.934	3.498
3.963	2.826	10.238	3.604
4.047	2.507	9.974	4.432
4.13	2.507	10.101	3.791
4.214	3.282	10.884	3.217
4.297	2.948	10.248	3.711
4.38	2.545	11.011	3.244
4.464	3.533	10.717	3.364
4.547	2.188	11.354	3.484
4.631	3.381	11.794	3.417
4.714	2.234	13.164	4.445
4.798	3.822	11.618	3.898
4.881	2.203	14.153	3.644
4.965	3.054	12.89	4.205
5.048	3.525	12.822	4.405
5.132	3.123	12.205	3.377
5.215	2.948	11.921	5.687
5.299	2.439	11.911	5.393
5.382	3.282	12.078	5.073
5.465	3.48	11.725	5.433
5.549	3.419	13.614	5.727
5.632	3.472	13.977	6.354
5.716	3.844	12.929	4.953
5.8	3.351	14.867	5.74
5.883	3.654	13.595	6.394
5.966	3.981	14.867	6.434
6.05	3.746	15.22	6.301
6.133	3.594	13.203	6.595
6.217	4.194	13.849	6.755
6.3	4.452	14.652	6.795
6.384	4.141	14.877	7.129
6.467	4.786	13.751	7.115
6.551	3.442	14.456	5.54
6.634	3.761	14.163	6.888
6.718	4.004	15.435	8.437
6.801	2.925	15.778	6.368
6.885	3.708	14.74	7.556
6.968	3.358	16.169	6.888
7.051	4.597	16.13	6.701
7.135	4.361	15.905	7.502
7.218	3.685	16.453	6.822
7.302	4.528	14.662	7.008
7.385	3.738	16.12	6.728
7.469	4.46	16.844	6.568
7.552	4.148	16.502	6.795
7.636	4.809	16.551	7.316
7.719	4.802	15.826	7.943
7.803	4.68	17.138	7.849
7.886	4.673	16.923	7.636
7.97	3.799	18.117	7.502
8.053	4.467	17.216	7.142
8.136	4.976	16.844	8.223
8.22	4.285	16.786	6.101
8.303	4.209	18.019	7.823
8.387	5.805	18.87	7.008
8.47	4.878	17.764	7.823
8.554	4.756	17.774	7.436
8.637	4.407	17.539	6.475
8.721	4.908	17.422	7.289
8.804	4.559	17.725	7.089
8.888	5.113	17.618	6.848
8.971	4.483	17.52	6.782
9.055	5.417	18.107	6.448
9.138	4.414	17.5	5.954
9.221	5.106	19.546	8.357
9.305	5.729	19.272	7.502
9.388	4.855	18.312	7.235
9.472	5.121	17.5	9.318
9.555	4.369	16.786	8.504
9.639	5.09	18.342	8.464
9.722	5.447	19.83	8.971
9.806	4.657	18.273	8.691
9.889	6.222	17.167	6.915
9.973	4.992	18.166	7.89
10.056	5.159*	18.821*	7.956*
10.139	5.121*	19.262*	6.795*
10.223	4.467*	19.771*	7.422*
10.306	5.501*	20.074*	8.757*
10.39	3.996*	18.371*	6.902*
10.473	4.331*	19.810*	6.768*
10.557	5.098*	20.759*	9.598*
10.64	5.577*	19.878*	6.541*
10.724	5.090*	19.154*	7.916*
10.807	6.169*	19.556*	7.716*
10.891	5.645*	18.978*	8.570*
10.974	4.733*	19.712*	7.569*
11.058	5.615*	18.626*	6.488*
11.141	5.478*	19.546*	7.996*
11.224	5.858*	20.847*	8.277*
11.308	5.455*	21.415*	8.116*
11.391	5.569*	20.945*	7.235*
11.475	6.010*	20.975*	7.396*
11.558	5.417*	20.348*	6.915*
11.642	5.364*	22.325*	7.462*
11.725	5.561*	20.936*	6.795*
11.809	5.539*	21.180*	6.328*
11.892	5.827*	20.750*	8.544*
11.976	4.954*	20.955*	7.783*
12.059	5.805*	20.378*	7.209*
12.143	5.995*	19.957*	7.369*
12.226	6.534*	21.073*	7.903*
12.309	5.668*	21.170*	7.649*
12.393	5.607*	21.170*	8.410*
12.476	5.797*	21.993*	7.729*
12.56	6.390*	19.820*	7.462*
12.643	5.972*	22.100*	8.931*
12.727	5.052*	21.073*	8.170*
12.81	5.326*	20.417*	8.864*
12.894	6.716*	21.405*	10.226*
12.977	5.417*	21.875*	9.985*
13.061	5.941*	22.100*	9.839*
13.144	6.564*	20.857*	7.769*
13.228	5.957*	22.002*	7.529*
13.311	5.227*	21.474*	8.717*
13.394	5.767*	20.466*	7.716*
13.478	5.698*	22.149*	8.837*
13.561	6.124*	21.562*	8.784*
13.645	5.736*	22.100*	7.489*
13.728	6.192*	22.228*	8.664*
13.812	5.516*	21.836*	7.796*
13.895	5.721*	21.856*	8.797*
13.979	6.595*	22.639*	8.744*
14.062	6.321*	23.187*	8.210*
14.146	5.789*	23.422*	8.597*
14.229	5.280*	23.040*	10.373*
14.313	6.230*	21.024*	9.091*
14.396	6.466*	22.433*	8.664*
14.479	6.929*	23.461*	9.051*
14.563	6.959*	23.617*	9.371*
14.646	6.260*	22.590*	8.557*
14.73	6.678*	22.942*	8.450*
14.813	6.435*	21.356*	9.732*
14.897	6.207*	22.120*	8.530*
14.98	6.298*	22.599*	8.517*
15.064	6.655*	22.061*	9.572*
15.147	6.853*	22.521*	9.799*
15.231	6.648*	22.531*	9.171*
15.314	5.979*	22.208*	9.585*
15.397	7.484*	23.011*	10.092*
15.481	7.028*	23.392*	9.451*
15.564	6.876*	21.709*	8.797*
15.648	7.089*	24.068*	8.584*
15.731	6.526*	23.666*	8.664*
15.815	6.344*	22.286*	8.837*
15.898	6.291*	23.852*	9.144*
15.982	7.028*	24.273*	9.758*
16.065	6.177*	23.099*	9.398*
16.149	6.899*	22.433*	8.744*
16.232	7.430*	23.745*	8.504*
16.316	7.810*	22.903*	9.331*
16.399	6.785*	23.754*	10.453*
16.482	7.689*	25.301*	9.545*
16.566	6.466*	22.668*	10.199*
16.649	5.934*	24.126*	9.959*
16.733	6.769*	23.970*	10.106*
16.816	7.567*	23.617*	10.533*
16.9	6.200*	22.541*	9.705*
16.983	7.225*	23.020*	8.944*
17.067	7.316*	23.451*	10.252*
17.15	7.658*	23.725*	9.932*
17.234	8.053*	23.901*	9.785*
17.317	6.693*	24.743*	9.879*
17.401	6.792*	23.637*	8.504*
17.484	7.256*	23.862*	8.944*
17.567	7.962*	22.785*	10.252*
17.651	6.944*	23.187*	10.159*
17.734	6.830*	23.206*	10.052*
17.818	6.397*	23.001*	8.664*
17.901	7.210*	24.733*	10.039*
17.985	7.628*	24.557*	11.214*
18.068	7.316*	25.457*	10.346*
18.152	7.248*	25.585*	11.000*
18.235	7.499*	23.686*	9.972*
18.319	7.073*	24.948*	10.613*
18.402	6.146*	24.811*	11.561*
18.486	8.145*	25.379*	9.184*
18.569	6.564*	23.568*	8.197*
18.652	7.127*	24.635*	10.640*
18.736	8.449*	25.320*	11.828*
18.819	7.522*	24.371*	11.187*
18.903	6.967*	24.019*	10.439*
18.986	7.339*	24.293*	10.172*
19.07	8.335*	24.068*	11.427*
19.153	7.826*	23.940*	9.732*
19.237	7.734*	24.821*	11.841*
19.32	7.377*	25.271*	9.772*
19.404	6.975*	24.723*	9.385*
19.487	7.415*	24.577*	9.385*
19.57	7.818*	25.281*	10.493*
19.654	7.339*	24.165*	11.427*
19.737	7.248*	25.908*	9.839*
19.821	8.646*	26.299*	11.320*
19.904	8.540*	24.694*	11.254*
19.988	7.522*	26.906*	9.892*
20.071	7.392*	24.909*	9.825*
20.155	7.066*	25.291*	11.147*
20.238	8.175*	25.222*	10.720*
20.322	7.605*	25.643*	12.402*
20.405	7.598*	26.133*	11.147*
20.489	7.871*	26.280*	11.040*
20.572	6.952*	25.134*	11.721*
20.655	8.555*	25.428*	12.976*
20.739	7.628*	26.309*	13.203*
20.822	8.259*	25.301*	12.148*
20.906	8.160*	25.927*	12.936*
20.989	9.148*	27.386*	11.881*
21.073	8.198*	25.389*	11.814*
21.156	6.830*	24.743*	13.029*
21.24	9.246*	25.996*	11.828*
21.323	7.977*	25.594*	14.164*
21.407	8.274*	25.389*	13.510*
21.49	7.681*	24.439*	12.922*
21.574	8.585*	24.430*	12.295*
21.657	8.213*	24.714*	12.989*
21.74	8.145*	26.309*	14.417*
21.824	8.167*	27.121*	12.402*
21.907	7.871*	26.974*	14.391*
21.991	7.446*	26.622*	12.268*
22.074	8.228*	25.810*	12.922*
22.158	7.590*	25.800*	12.842*
22.241	8.023*	25.771*	12.575*
22.325	8.175*	26.847*	12.549*
22.408	7.932*	26.916*	13.176*
22.492	8.183*	26.299*	13.176*
22.575	8.031*	25.829*	13.803*
22.659	7.841*	26.485*	13.323*
22.742	8.335*	27.483*	12.856*
22.825	7.841*	26.759*	13.056*
22.909	8.426*	26.916*	12.976*
22.992	7.681*	27.738*	12.976*
23.076	8.806*	27.689*	13.203*
23.159	7.613*	25.868*	12.415*
23.243	8.456*	27.072*	13.336*
23.326	8.638*	27.572*	13.737*
23.41	8.790*	26.534*	14.671*
23.493	7.712*	28.306*	13.790*
23.577	8.517*	27.503*	13.430*
23.66	7.977*	27.415*	13.403*
23.744	9.193*	26.260*	12.829*
23.827	8.730*	26.534*	13.336*
23.91	8.426*	27.816*	12.522*
23.994	9.026*	26.534*	13.470*
24.077	8.836*	28.110*	13.042*
24.161	7.818*	27.826*	12.295*
24.244	8.555*	27.718*	13.883*
24.328	7.658*	26.691*	13.216*
24.411	8.555*	26.583*	12.882*
24.495	8.532*	27.063*	12.055*
24.578	9.094*	27.072*	13.897*
24.662	8.236*	26.896*	13.710*
24.745	8.152*	29.186*	14.604*
24.828	8.107*	27.865*	13.870*
24.912	8.578*	28.629*	13.336*
24.995	8.122*	28.815*	14.017*
25.079	8.129*	27.699*	12.949*
25.162	9.170*	27.425*	12.856*
25.246	8.570*	26.867*	13.042*
25.329	8.654*	28.276*	14.498*
25.413	8.775*	27.503*	12.642*
25.496	9.717*	27.885*	14.231*
25.58	9.087*	29.656*	12.856*
25.663	8.198*	27.229*	13.910*
25.747	8.281*	26.514*	14.631*
25.83	9.596*	28.129*	13.977*
25.913	8.676*	28.472*	12.949*
25.997	8.053*	28.492*	13.496*
26.08	8.973*	29.059*	14.618*
26.164	8.274*	28.443*	14.044*
26.247	9.208*	27.943*	13.269*
26.331	9.011*	27.748*	13.296*
26.414	9.284*	29.323*	12.108*
26.498	8.540*	27.855*	14.030*
26.581	9.983*	27.836*	14.097*
26.665	9.793*	29.402*	13.630*
26.748	9.368*	27.718*	13.590*
26.832	8.471*	28.492*	14.391*
26.915	8.631*	29.646*	13.643*
26.998	9.292*	28.540*	13.790*
27.082	9.603*	30.273*	13.510*
27.165	8.737*	29.147*	15.472*
27.249	9.072*	27.894*	13.229*
27.332	10.090*	29.000*	13.243*
27.416	10.340*	27.806*	14.805*
27.499	9.884*	29.294*	13.443*
27.583	100.000*	100.000*	100.000*
27.666
27.75
27.833
27.917
28
28.083
28.167
28.25
28.334
28.417
28.501
28.584
28.668
28.751
28.835
28.918
29.001
29.085
29.168
29.252
29.335
29.419
29.502
29.586
29.669

## Sheet: Normalised data
Time (min)	pH 7	pH 5	pH 5 + 7D11
0.083	1.474	2.564	4.152
0.167	0	1.938	3.711
0.25	0.783	1.977	3.898
0.334	2.067	2.799	1.856
0.417	1.14	2.437	3.898
0.501	1.618	1.938	4.125
0.584	1.679	1.527	4.085
0.668	1.102	2.026	2.857
0.751	2.553	2.183	0.507
0.835	1.406	0	0.988
0.918	1.732	2.065	0.801
1.002	1.102	1.458	1.001
1.085	1.398	0.47	0
1.168	1.732	0.049	2.016
1.252	1.725	1.576	0.641
1.335	2.036	1.282	1.348
1.419	2.515	1.194	2.176
1.502	1.276	1.997	2.149
1.586	1.512	1.39	2.777
1.669	1.193	1.82	2.563
1.753	1.451	2.966	2.55
1.836	3.13	2.613	2.51
1.92	2.188	3.905	2.803
2.003	2.173	2.77	2.55
2.168	1.459	3.22	1.615
2.252	1.626	5.217	2.296
2.335	2.112	4.541	3.871
2.419	2.393	5.364	2.416
2.502	2.067	5.677	4.058
2.586	1.922	5.364	2.296
2.669	3.465	5.755	2.857
2.753	1.922	5.481	2.763
2.836	2.317	6.9	2.79
3.045	1.649	6.254	2.603
3.129	2.895	6.773	1.869
3.212	2.036	7.762	3.057
3.296	3.107	8.261	3.044
3.379	3.191	8.29	2.63
3.462	2.659	8.368	2.616
3.546	2.652	7.791	2.87
3.629	2.925	8.916	2.857
3.713	2.249	8.965	2.63
3.796	2.53	9.249	3.337
3.88	3.7	9.934	3.498
3.963	2.826	10.238	3.604
4.047	2.507	9.974	4.432
4.13	2.507	10.101	3.791
4.214	3.282	10.884	3.217
4.297	2.948	10.248	3.711
4.38	2.545	11.011	3.244
4.464	3.533	10.717	3.364
4.547	2.188	11.354	3.484
4.631	3.381	11.794	3.417
4.714	2.234	13.164	4.445
4.798	3.822	11.618	3.898
4.881	2.203	14.153	3.644
4.965	3.054	12.89	4.205
5.048	3.525	12.822	4.405
5.132	3.123	12.205	3.377
5.215	2.948	11.921	5.687
5.299	2.439	11.911	5.393
5.382	3.282	12.078	5.073
5.465	3.48	11.725	5.433
5.549	3.419	13.614	5.727
5.632	3.472	13.977	6.354
5.716	3.844	12.929	4.953
5.8	3.351	14.867	5.74
5.883	3.654	13.595	6.394
5.966	3.981	14.867	6.434
6.05	3.746	15.22	6.301
6.133	3.594	13.203	6.595
6.217	4.194	13.849	6.755
6.3	4.452	14.652	6.795
6.384	4.141	14.877	7.129
6.467	4.786	13.751	7.115
6.551	3.442	14.456	5.54
6.634	3.761	14.163	6.888
6.718	4.004	15.435	8.437
6.801	2.925	15.778	6.368
6.885	3.708	14.74	7.556
6.968	3.358	16.169	6.888
7.051	4.597	16.13	6.701
7.135	4.361	15.905	7.502
7.218	3.685	16.453	6.822
7.302	4.528	14.662	7.008
7.385	3.738	16.12	6.728
7.469	4.46	16.844	6.568
7.552	4.148	16.502	6.795
7.636	4.809	16.551	7.316
7.719	4.802	15.826	7.943
7.803	4.68	17.138	7.849
7.886	4.673	16.923	7.636
7.97	3.799	18.117	7.502
8.053	4.467	17.216	7.142
8.136	4.976	16.844	8.223
8.22	4.285	16.786	6.101
8.303	4.209	18.019	7.823
8.387	5.805	18.87	7.008
8.47	4.878	17.764	7.823
8.554	4.756	17.774	7.436
8.637	4.407	17.539	6.475
8.721	4.908	17.422	7.289
8.804	4.559	17.725	7.089
8.888	5.113	17.618	6.848
8.971	4.483	17.52	6.782
9.055	5.417	18.107	6.448
9.138	4.414	17.5	5.954
9.221	5.106	19.546	8.357
9.305	5.729	19.272	7.502
9.388	4.855	18.312	7.235
9.472	5.121	17.5	9.318
9.555	4.369	16.786	8.504
9.639	5.09	18.342	8.464
9.722	5.447	19.83	8.971
9.806	4.657	18.273	8.691
9.889	6.222	17.167	6.915
9.973	4.992	18.166	7.89
10.056	5.159*	18.821*	7.956*
10.139	5.121*	19.262*	6.795*
10.223	4.467*	19.771*	7.422*
10.306	5.501*	20.074*	8.757*
10.39	3.996*	18.371*	6.902*
10.473	4.331*	19.810*	6.768*
10.557	5.098*	20.759*	9.598*
10.64	5.577*	19.878*	6.541*
10.724	5.090*	19.154*	7.916*
10.807	6.169*	19.556*	7.716*
10.891	5.645*	18.978*	8.570*
10.974	4.733*	19.712*	7.569*
11.058	5.615*	18.626*	6.488*
11.141	5.478*	19.546*	7.996*
11.224	5.858*	20.847*	8.277*
11.308	5.455*	21.415*	8.116*
11.391	5.569*	20.945*	7.235*
11.475	6.010*	20.975*	7.396*
11.558	5.417*	20.348*	6.915*
11.642	5.364*	22.325*	7.462*
11.725	5.561*	20.936*	6.795*
11.809	5.539*	21.180*	6.328*
11.892	5.827*	20.750*	8.544*
11.976	4.954*	20.955*	7.783*
12.059	5.805*	20.378*	7.209*
12.143	5.995*	19.957*	7.369*
12.226	6.534*	21.073*	7.903*
12.309	5.668*	21.170*	7.649*
12.393	5.607*	21.170*	8.410*
12.476	5.797*	21.993*	7.729*
12.56	6.390*	19.820*	7.462*
12.643	5.972*	22.100*	8.931*
12.727	5.052*	21.073*	8.170*
12.81	5.326*	20.417*	8.864*
12.894	6.716*	21.405*	10.226*
12.977	5.417*	21.875*	9.985*
13.061	5.941*	22.100*	9.839*
13.144	6.564*	20.857*	7.769*
13.228	5.957*	22.002*	7.529*
13.311	5.227*	21.474*	8.717*
13.394	5.767*	20.466*	7.716*
13.478	5.698*	22.149*	8.837*
13.561	6.124*	21.562*	8.784*
13.645	5.736*	22.100*	7.489*
13.728	6.192*	22.228*	8.664*
13.812	5.516*	21.836*	7.796*
13.895	5.721*	21.856*	8.797*
13.979	6.595*	22.639*	8.744*
14.062	6.321*	23.187*	8.210*
14.146	5.789*	23.422*	8.597*
14.229	5.280*	23.040*	10.373*
14.313	6.230*	21.024*	9.091*
14.396	6.466*	22.433*	8.664*
14.479	6.929*	23.461*	9.051*
14.563	6.959*	23.617*	9.371*
14.646	6.260*	22.590*	8.557*
14.73	6.678*	22.942*	8.450*
14.813	6.435*	21.356*	9.732*
14.897	6.207*	22.120*	8.530*
14.98	6.298*	22.599*	8.517*
15.064	6.655*	22.061*	9.572*
15.147	6.853*	22.521*	9.799*
15.231	6.648*	22.531*	9.171*
15.314	5.979*	22.208*	9.585*
15.397	7.484*	23.011*	10.092*
15.481	7.028*	23.392*	9.451*
15.564	6.876*	21.709*	8.797*
15.648	7.089*	24.068*	8.584*
15.731	6.526*	23.666*	8.664*
15.815	6.344*	22.286*	8.837*
15.898	6.291*	23.852*	9.144*
15.982	7.028*	24.273*	9.758*
16.065	6.177*	23.099*	9.398*
16.149	6.899*	22.433*	8.744*
16.232	7.430*	23.745*	8.504*
16.316	7.810*	22.903*	9.331*
16.399	6.785*	23.754*	10.453*
16.482	7.689*	25.301*	9.545*
16.566	6.466*	22.668*	10.199*
16.649	5.934*	24.126*	9.959*
16.733	6.769*	23.970*	10.106*
16.816	7.567*	23.617*	10.533*
16.9	6.200*	22.541*	9.705*
16.983	7.225*	23.020*	8.944*
17.067	7.316*	23.451*	10.252*
17.15	7.658*	23.725*	9.932*
17.234	8.053*	23.901*	9.785*
17.317	6.693*	24.743*	9.879*
17.401	6.792*	23.637*	8.504*
17.484	7.256*	23.862*	8.944*
17.567	7.962*	22.785*	10.252*
17.651	6.944*	23.187*	10.159*
17.734	6.830*	23.206*	10.052*
17.818	6.397*	23.001*	8.664*
17.901	7.210*	24.733*	10.039*
17.985	7.628*	24.557*	11.214*
18.068	7.316*	25.457*	10.346*
18.152	7.248*	25.585*	11.000*
18.235	7.499*	23.686*	9.972*
18.319	7.073*	24.948*	10.613*
18.402	6.146*	24.811*	11.561*
18.486	8.145*	25.379*	9.184*
18.569	6.564*	23.568*	8.197*
18.652	7.127*	24.635*	10.640*
18.736	8.449*	25.320*	11.828*
18.819	7.522*	24.371*	11.187*
18.903	6.967*	24.019*	10.439*
18.986	7.339*	24.293*	10.172*
19.07	8.335*	24.068*	11.427*
19.153	7.826*	23.940*	9.732*
19.237	7.734*	24.821*	11.841*
19.32	7.377*	25.271*	9.772*
19.404	6.975*	24.723*	9.385*
19.487	7.415*	24.577*	9.385*
19.57	7.818*	25.281*	10.493*
19.654	7.339*	24.165*	11.427*
19.737	7.248*	25.908*	9.839*
19.821	8.646*	26.299*	11.320*
19.904	8.540*	24.694*	11.254*
19.988	7.522*	26.906*	9.892*
20.071	7.392*	24.909*	9.825*
20.155	7.066*	25.291*	11.147*
20.238	8.175*	25.222*	10.720*
20.322	7.605*	25.643*	12.402*
20.405	7.598*	26.133*	11.147*
20.489	7.871*	26.280*	11.040*
20.572	6.952*	25.134*	11.721*
20.655	8.555*	25.428*	12.976*
20.739	7.628*	26.309*	13.203*
20.822	8.259*	25.301*	12.148*
20.906	8.160*	25.927*	12.936*
20.989	9.148*	27.386*	11.881*
21.073	8.198*	25.389*	11.814*
21.156	6.830*	24.743*	13.029*
21.24	9.246*	25.996*	11.828*
21.323	7.977*	25.594*	14.164*
21.407	8.274*	25.389*	13.510*
21.49	7.681*	24.439*	12.922*
21.574	8.585*	24.430*	12.295*
21.657	8.213*	24.714*	12.989*
21.74	8.145*	26.309*	14.417*
21.824	8.167*	27.121*	12.402*
21.907	7.871*	26.974*	14.391*
21.991	7.446*	26.622*	12.268*
22.074	8.228*	25.810*	12.922*
22.158	7.590*	25.800*	12.842*
22.241	8.023*	25.771*	12.575*
22.325	8.175*	26.847*	12.549*
22.408	7.932*	26.916*	13.176*
22.492	8.183*	26.299*	13.176*
22.575	8.031*	25.829*	13.803*
22.659	7.841*	26.485*	13.323*
22.742	8.335*	27.483*	12.856*
22.825	7.841*	26.759*	13.056*
22.909	8.426*	26.916*	12.976*
22.992	7.681*	27.738*	12.976*
23.076	8.806*	27.689*	13.203*
23.159	7.613*	25.868*	12.415*
23.243	8.456*	27.072*	13.336*
23.326	8.638*	27.572*	13.737*
23.41	8.790*	26.534*	14.671*
23.493	7.712*	28.306*	13.790*
23.577	8.517*	27.503*	13.430*
23.66	7.977*	27.415*	13.403*
23.744	9.193*	26.260*	12.829*
23.827	8.730*	26.534*	13.336*
23.91	8.426*	27.816*	12.522*
23.994	9.026*	26.534*	13.470*
24.077	8.836*	28.110*	13.042*
24.161	7.818*	27.826*	12.295*
24.244	8.555*	27.718*	13.883*
24.328	7.658*	26.691*	13.216*
24.411	8.555*	26.583*	12.882*
24.495	8.532*	27.063*	12.055*
24.578	9.094*	27.072*	13.897*
24.662	8.236*	26.896*	13.710*
24.745	8.152*	29.186*	14.604*
24.828	8.107*	27.865*	13.870*
24.912	8.578*	28.629*	13.336*
24.995	8.122*	28.815*	14.017*
25.079	8.129*	27.699*	12.949*
25.162	9.170*	27.425*	12.856*
25.246	8.570*	26.867*	13.042*
25.329	8.654*	28.276*	14.498*
25.413	8.775*	27.503*	12.642*
25.496	9.717*	27.885*	14.231*
25.58	9.087*	29.656*	12.856*
25.663	8.198*	27.229*	13.910*
25.747	8.281*	26.514*	14.631*
25.83	9.596*	28.129*	13.977*
25.913	8.676*	28.472*	12.949*
25.997	8.053*	28.492*	13.496*
26.08	8.973*	29.059*	14.618*
26.164	8.274*	28.443*	14.044*
26.247	9.208*	27.943*	13.269*
26.331	9.011*	27.748*	13.296*
26.414	9.284*	29.323*	12.108*
26.498	8.540*	27.855*	14.030*
26.581	9.983*	27.836*	14.097*
26.665	9.793*	29.402*	13.630*
26.748	9.368*	27.718*	13.590*
26.832	8.471*	28.492*	14.391*
26.915	8.631*	29.646*	13.643*
26.998	9.292*	28.540*	13.790*
27.082	9.603*	30.273*	13.510*
27.165	8.737*	29.147*	15.472*
27.249	9.072*	27.894*	13.229*
27.332	10.090*	29.000*	13.243*
27.416	10.340*	27.806*	14.805*
27.499	9.884*	29.294*	13.443*
27.583	100.000*	100.000*	100.000*
27.666
27.75
27.833
27.917
28
28.083
28.167
28.25
28.334
28.417
28.501
28.584
28.668
28.751
28.835
28.918
29.001
29.085
29.168
29.252
29.335
29.419
29.502
29.586
29.669
