# Supplementary material for: The vaccinia chondroitin sulfate binding protein drives host membrane curvature to facilitate fusion
Source: EMBO Rep. 2024 Feb 6;25(3):1310–25. doi: 10.1038/s44319-023-00040-2 (PMC10933376; doi:10.1038/s44319-023-00040-2)
Supplement: Supplementary file 1 — Source Data Fig. 1 [file 44319_2023_40_MOESM1_ESM.zip › Fig 1/1D/Fig. 1d_bindingorientation.csv]

pH 7.4	Fused	Not fused
1.977778	1.320000	2.095238
1.737500	1.750000	1.714286
1.986653	2.012365	1.897560
