# Supplementary material for: The vaccinia chondroitin sulfate binding protein drives host membrane curvature to facilitate fusion
Source: EMBO Rep. 2024 Feb 6;25(3):1310–25. doi: 10.1038/s44319-023-00040-2 (PMC10933376; doi:10.1038/s44319-023-00040-2)
Supplement: Supplementary file 2 — Source Data Fig. 2 [file 44319_2023_40_MOESM2_ESM.zip]

Archive with 44 entries (37 files):
- Fig. 2/
- __MACOSX/._Fig. 2
- Fig. 2/.DS_Store
- __MACOSX/Fig. 2/._.DS_Store
- Fig. 2/2A/
- __MACOSX/Fig. 2/._2A
- Fig. 2/2F/
- __MACOSX/Fig. 2/._2F
- Fig. 2/2C/
- __MACOSX/Fig. 2/._2C
- Fig. 2/2D/
- __MACOSX/Fig. 2/._2D
- Fig. 2/2E/
- __MACOSX/Fig. 2/._2E
- Fig. 2/2B/
- __MACOSX/Fig. 2/._2B
- Fig. 2/2A/H3 model.png
- __MACOSX/Fig. 2/2A/._H3 model.png
- Fig. 2/2A/.DS_Store
- __MACOSX/Fig. 2/2A/._.DS_Store
- Fig. 2/2A/A26 model.png
- __MACOSX/Fig. 2/2A/._A26 model.png
- Fig. 2/2A/Core model.png
- __MACOSX/Fig. 2/2A/._Core model.png
- Fig. 2/2A/A27model-2.tif
- __MACOSX/Fig. 2/2A/._A27model-2.tif
- Fig. 2/2A/D8 model.tif
- __MACOSX/Fig. 2/2A/._D8 model.tif
- Fig. 2/2F/2F_EGEqPCR.csv
- __MACOSX/Fig. 2/2F/._2F_EGEqPCR.csv
- Fig. 2/2C/Fig. 2C WT .TIF
- __MACOSX/Fig. 2/2C/._Fig. 2C WT .TIF
- Fig. 2/2C/2C dA26.TIF
- __MACOSX/Fig. 2/2C/._2C dA26.TIF
- Fig. 2/2C/2C H3-.TIF
- __MACOSX/Fig. 2/2C/._2C H3-.TIF
- Fig. 2/2C/2C dD8.TIF
- __MACOSX/Fig. 2/2C/._2C dD8.TIF
- Fig. 2/2D/Fig. 2d_InvaginationQuantification.csv
- __MACOSX/Fig. 2/2D/._Fig. 2d_InvaginationQuantification.csv
- Fig. 2/2E/2e R18.csv
- __MACOSX/Fig. 2/2E/._2e R18.csv
- Fig. 2/2B/Fig. 2b_BindingOrientationQuantification.csv
- __MACOSX/Fig. 2/2B/._Fig. 2b_BindingOrientationQuantification.csv
