# Supplementary material for: The vaccinia chondroitin sulfate binding protein drives host membrane curvature to facilitate fusion
Source: EMBO Rep. 2024 Feb 6;25(3):1310–25. doi: 10.1038/s44319-023-00040-2 (PMC10933376; doi:10.1038/s44319-023-00040-2)
Supplement: Supplementary file 2 — Source Data Fig. 2 [file 44319_2023_40_MOESM2_ESM.zip › Fig. 2/2F/2F_EGEqPCR.csv]

WT	ΔD8	H3-
7852.34090131934	2342.61313900000000	5603.52762000000000
7290.04500000000	2825.55900000000000	4978.99907000000000
7025.53100000000	4521.99600000000000	7026.39559000000000
