# Supplementary material for: The vaccinia chondroitin sulfate binding protein drives host membrane curvature to facilitate fusion
Source: EMBO Rep. 2024 Feb 6;25(3):1310–25. doi: 10.1038/s44319-023-00040-2 (PMC10933376; doi:10.1038/s44319-023-00040-2)
Supplement: Supplementary file 2 — Source Data Fig. 2 [file 44319_2023_40_MOESM2_ESM.zip › Fig. 2/2D/Fig. 2d_InvaginationQuantification.csv]

	%	%	%	%	%	%	%	%	%	%	%	%	%	%	%	%	%	%	%	%	%	%	%	%	%	%	%	%	%	%	%	%	%	%	%	%	%	%	%	%	%	%	%	%	%	%	%	%	%
WT	45.00
dA26	49.00
H3-	42.00
dD8-	6.00
[truncated: 555 more columns]
