# Supplementary material for: The vaccinia chondroitin sulfate binding protein drives host membrane curvature to facilitate fusion
Source: EMBO Rep. 2024 Feb 6;25(3):1310–25. doi: 10.1038/s44319-023-00040-2 (PMC10933376; doi:10.1038/s44319-023-00040-2)
Supplement: Supplementary file 2 — Source Data Fig. 2 [file 44319_2023_40_MOESM2_ESM.zip › Fig. 2/2E/2e R18.csv]

Time (min)	39	39	39	dD8	dD8	dD8	dH3	dH3	dH3
0.033567	1.27433761492872	1.42992101336782	1.54976325416372	3.14893073429985	2.71366167521241	4.01949613998167
0.067167	1.16987716561450	1.31462542152502	1.43615916441649	3.26562095136763	2.83064546928513	4.13558715365126
0.100750	1.12990952809438	1.31648383514439	1.48688536866929	3.29579450438497	2.88016371073113	4.12704195940154
0.134333	1.10417584344203	1.36010796583646	1.76778702341742	3.25149296188030	2.87955910525798	3.99534492474506
0.167917	1.08743208904730	1.38781064941927	2.01760298196606	3.21206582756469	2.83391178662962	3.96839339582669
0.201500	1.04693179318761	1.34928461447742	2.11142526504088	3.12464532334222	2.67447491161652	4.02502602606311
0.235100	0.98688435828622	1.15357683177550	1.92830225470206	3.09146822862820	2.56233985550614	4.14975293346957
0.268683	0.88819150164662	0.83107876489467	1.42824644174752	3.14719642007677	2.63153920097760	4.17851096780394
0.302267	0.87567959251159	0.63366737053093	1.10990065294092	3.23083520253302	2.79579834666532	4.10089555934769
0.335850	0.94444472980430	0.59770045620200	1.07033703959611	3.19424520779775	2.83410765207890	3.91447954328768
0.369433	0.98731291026162	0.60556516955976	1.04688146882741	3.09919948663843	2.76302401412349	3.77154015007679
0.403017	1.04413233372083	0.66257552608446	1.01735005743789	3.08876495763587	2.70365366020169	3.85895476134927
0.436600	1.07737292958101	0.69117337222402	0.95560256089617	2.98386760832024	2.54318916552626	3.86514613479059
0.470200	0.99601259094869	0.66136698852638	0.72132945044728	3.01288340357536	2.60632324147710	3.82592381204603
0.503783	0.89793646053972	0.62452657727169	0.61168172203453	3.15794011699791	2.84225931228019	3.78922802534589
0.537367	0.84884741920091	0.69786817708319	0.54414098211018	3.20244001382703	2.94319239406467	3.72085313389376
0.570950	0.82458193374010	0.75811502451716	0.66848376690815	3.21249153114797	3.01919978991530	3.59902365650699
0.604533	0.79853461757478	0.77333268256888	0.69702608796404	3.36469874413397	3.14622028217077	3.80159015434725
0.638117	0.77743856445861	0.82408291254115	0.91702803788499	3.30988484306075	3.06501893059811	3.79953047718111
0.671717	0.69383980982854	0.72532014081809	0.74379593088237	3.22078291553240	2.94581895159740	3.77063167992937
0.705300	0.65694175373803	0.64118877143176	0.64305001547220	3.13220583315420	2.80113912171688	3.79423689912607
0.738883	0.69811128885259	0.65131232276024	0.50952282043348	2.87376657559561	2.49677938547579	3.62768326714504
0.772467	0.78433636360880	0.67557881113117	0.42516754483758	2.73530946374503	2.33503118996352	3.53582206613857
0.806050	0.89971915344163	0.73498617200292	0.39266886244721	2.82772217141859	2.41637833762041	3.65038771641527
0.839633	0.95241196601712	0.82375210415318	0.45851401894249	2.83099905133973	2.48408286567444	3.52482112510297
0.873217	0.90841444864718	0.81713401967607	0.27736918927091	3.09614993019131	2.67766929415376	3.93309852159659
0.906817	0.88184320979033	0.79034036353791	0.27072815417375	2.85466899748844	2.45961719447505	3.64472609898401
0.940400	0.78928318690912	0.71789080246593	0.17309080838353	1.92486221458418	1.63846574691903	2.49760776564394
0.973983	0.71262923089258	0.75231670858259	0.11826694417716	1.07804935457069	0.91038059431781	1.41334062663718	0.97576524965447	0.29133313099534
1.007567	0.72123950777703	0.87658037078230	0.26154374393299	0.53762246151184	0.46190265029075	0.68908164136319	1.08382306547946	0.40268752051578
1.331450	0.87744559084703	1.18960801222187	0.56604226806891	0.23782142075151	0.24284797991503	0.22780878160994	1.16935178539952	0.47913319268655
1.365033	1.11561174657289	1.56653687501930	0.95758074156341	0.65912084927433	0.56942687626810	0.83850012281277	1.20292366364955	0.61207354223903
1.398617	1.30333495351567	1.75990265794646	1.22618941645083	0.84596799880205	0.72088077233225	1.09611036667086	1.16837112147026	0.68319453030774
1.432200	1.44331364391394	1.84619440308611	1.30418625418774	0.99449041632852	0.81340827622437	1.35657549742767	1.09323704138379	0.72541640300090
1.465783	1.57362685511765	2.02045772289961	1.56248012988169	1.17609573983881	0.94794387410858	1.63233837646326	0.92699342820160	0.61306777785975
1.499383	1.70286151711825	2.20972911255021	1.81823063043205	1.31379593024711	1.04150956736512	1.85833300041272	0.78906252897335	0.41746849007712
1.532967	1.83798445422692	2.33669218628687	1.85850073687230	1.39515822355150	1.11173841719670	1.96198644210633	0.72267380030812	0.24747629305921
1.566550	2.07642418461187	2.63531289423836	2.15494523972017	1.44383087665796	1.16909507275614	1.99331108481870	0.71635352095446	0.26528415773252
1.600133	2.13952114346853	2.72837491408127	2.23506155674341	1.49929480481545	1.19795761006961	2.10199590124964	0.73466534266469	0.34495557213941
1.633717	2.13834515508399	2.76444332213832	2.13657641923865	1.76440378567704	1.41223101585013	2.46877332880585	0.78820459781905	0.65712346292002
1.667300	2.14879838147317	2.85279075808159	2.15974939276918	1.96858798370871	1.55706648348038	2.79164530796894	0.81325778570637	0.80639137077718
1.700900	2.15901125523088	2.90645141527981	2.13247875928509	2.18335686083819	1.73415094094267	3.08172848698853	0.81028795243856	0.82495043569725
1.734467	2.22340413579112	2.89734755511170	2.04416712235471	2.54160499551412	2.03505910492083	3.55460122583478	0.92530522748467	1.01893685236182
1.768050	2.44145211625578	3.11889599677615	2.40151133002977	2.72614792718660	2.18305667420211	3.81224787182769	1.12806523740679	1.33859465148517
1.801633	2.55361045850983	3.26671872238618	2.84518899396796	2.80386149072324	2.23767739960068	3.93615955132596	1.35462113233347	1.75787485980449
1.835217	2.60894058137932	3.37697132415756	3.14135089957766	2.96862226316138	2.37027473055098	4.16532207255710	1.53120004774491	2.25125876305467
1.868800	2.75826001639794	3.54722735097225	3.38664530231546	3.00153876074831	2.39626094666662	4.21214705612131	1.78243965596534	2.79468585921434
1.902383	2.80058756163298	3.59703340943259	3.41773099851495	3.09207499144800	2.50327940931338	4.26970154193595	1.94266251993123	3.29723882430003
1.935983	2.91503337011610	3.67646799790643	3.46068577871788	3.21437034953280	2.66531294565977	4.31246054497346	2.12740799822839	3.77020775613813
1.969567	3.00241689283775	3.74856094502162	3.61837503762076	3.17309538559327	2.65719411935941	4.20485567853227	2.26049661873002	4.16237847319920
2.003150	2.99716769022365	3.75403309654081	3.82354063253740	3.06964752283335	2.59671588749659	4.01543814753464	2.39752755195303	4.54458473992818
2.036733	3.12868647965539	3.89402546348052	4.23344792651341	3.19206717194900	2.66208335685699	4.25195315636367	2.44067705102522	4.70834639372292
2.070317	3.25047807848709	3.94008647044048	4.43536365319102	3.37008309505981	2.78265905971157	4.54483642117687	2.61436935364880	4.92833759540050
2.103900	3.31430318649833	3.93182747120823	4.34337825216434	3.63026154172210	2.97226513415145	4.94618259932503	2.79770972952392	5.08211270473825
2.137483	3.42447317768657	3.88546989333905	4.13354980281778	3.58737000257305	2.95548450363289	4.85110932671645	3.10644943247920	5.25126532500977
2.171067	3.53240673918446	3.79255296772916	3.88726630974635	3.41814527512775	2.85901024173347	4.53642364194143	3.39817884263801	5.44461101205210
2.204667	3.53340554947704	3.66596394133593	3.63787424705498	3.26147182741868	2.78262228183725	4.21918673723618	3.72102052488869	5.74334567489056
2.238250	3.58527784328643	3.67760811143475	3.62374438514612	3.15825402058262	2.69316351514364	4.08839784888605	4.02224220209933	6.00012359453472
2.271833	3.68085871478950	3.69538040583766	3.62628776028972	3.19062520624285	2.72792705783682	4.11597322763579	4.31642573431177	6.34571989629636
2.305417	3.77701308641735	3.76948914655898	3.68648097202146	3.27047160636734	2.79438280313799	4.22263273003609	4.61739737348840	6.59768129671126
2.339000	4.03743634418058	4.00602348839479	4.17254822168623	3.19227718836273	2.70143923584260	4.17392510242267	4.90430461358896	6.80366482319917
2.372600	4.32511155165435	4.29135284700678	4.78592552714982	3.21629518487035	2.71281831794040	4.22319262725368	5.24669757643366	7.04455706703673
2.406183	4.45894358685409	4.51873626002843	5.32865352306912	3.46995126456559	2.93683916707106	4.53611379800446	5.50149788299279	7.28350502788267
2.439767	4.44358769939189	4.56831347453597	5.38616206103818	3.60315646814767	3.01556635038125	4.77824369519811	5.71933319552175	7.51770275187407
2.473350	4.48884309323309	4.62041893153568	5.29022029867702	3.74629702654687	3.13360459621905	4.97159636293704	5.80752045537732	7.81447103759600
2.506933	4.35705963125946	4.49179209278141	4.92001791666490	3.86657120999837	3.25734366344708	5.08498345961597	5.94293939912135	8.02394543581888
2.540517	4.28558634281848	4.38871035820107	4.72559101679899	3.84296012924917	3.21101239486638	5.10685165529685	6.07111314079482	8.22511244307752
2.574100	4.22897928756894	4.23186733752965	4.52466438045501	3.89879815950584	3.25057111511004	5.19523450338488	6.35703605281153	8.50204020463490
2.607700	4.19095890712272	4.07163181483225	4.39664783156074	3.88265634799699	3.24830763394139	5.15132955874452	6.59083980130794	8.70342815314260
2.641283	4.12495841358465	3.80806865786667	3.90662422056149	3.83305763450899	3.19579882921358	5.10756658842700	6.84400247674320	8.94003413674863
2.674867	4.20214564893228	3.76364149494535	3.74709807961047	3.88350700645140	3.25036323929850	5.14977857592495	7.02431672787491	9.23638263409736
2.708450	4.16896725868534	3.63560779800954	3.39272114293627	4.03081478717518	3.38316814246315	5.32608014788063	7.21119357223768	9.50502509881542
2.742033	4.16470091681403	3.52605988383315	3.08553794503766	4.14427027158858	3.47772845456054	5.47736702437245	7.40421399962669	9.83670210188701
2.775617	4.30511310554032	3.52127670814180	3.16607815791816	4.41364487499028	3.75555226682381	5.72982992240869	7.57539741507636	10.10043967087620
2.809200	4.44652476013902	3.55808714823873	3.28166042833263	4.53594306068912	3.88130783738567	5.84519104628845	7.76966521562966	10.24060479927260
2.842800	4.54978241217200	3.57544242446229	3.30356171429137	4.53255684468572	3.90501439678335	5.78759621227562	7.90313831224553	10.32007736655530
2.876383	4.72599030795572	3.74983872089149	3.63815684429316	4.65124982175697	3.98560165295373	5.98248651338567	8.08827776067362	10.43836931129590
2.909967	4.81139344080047	3.82167551480631	3.62925503129058	4.52055082122106	3.86955391977343	5.82245532836403	8.29360554285472	10.62223661875400
2.943550	5.03289722042912	3.94429789265035	3.71346900826738	4.46081122102608	3.77868513708209	5.82499642526238	8.47994791709292	10.79169855677420
2.977133	5.24849074172957	4.17025138975478	4.12196331605251	4.53090693473128	3.84226908847711	5.90815364194901	8.58488250144479	10.95373686882640
3.010717	5.34568051870605	4.29494265954472	4.23486091270430	4.58862053224506	3.90209260141938	5.96165595246171	8.66675563087597	11.07280210793860
3.044317	5.44482472503161	4.47080328518291	4.39255017160717	4.65594227749432	3.98352480681553	6.00072422281103	8.71649263101890	11.28333702415690
3.077900	5.45654013397940	4.53864993414048	4.46899272453410	5.09318011532771	4.35931890629276	6.56082733135055	8.92980265785453	11.59119656058110
3.111483	5.46535880080345	4.64869266197768	4.45062390405259	5.16370264852239	4.45448791157999	6.58207165321182	9.10348091286794	11.94660265380050
3.145067	5.57997772750191	4.84539024051210	4.77391514452729	5.18346118306841	4.46241635966610	6.62546739975284	9.39558111496113	12.27869944524520
3.178650	5.65767862208733	5.09229085056817	5.16347543735455	5.20761723179745	4.47076410821322	6.68128350671681	9.70395650385138	12.51665317047050
3.212233	5.78867044900217	5.27266165322645	5.33826182916714	5.14660471224720	4.41702680085399	6.60572307373416	9.77361763546856	12.61981063965120
3.245817	6.08112426509227	5.67170036565110	5.75565794995485	5.07266863247774	4.37418930132929	6.46960307774751	9.92811852473136	12.80235229961510
3.279400	6.34974986606240	5.93869098372245	5.77897222210447	5.20741947105711	4.52204217486601	6.57819906577302	9.94866852105024	13.02532620815480
3.313000	6.76895108838501	6.41265711383493	6.05280894589817	5.34896041590790	4.63270344137614	6.78150552845854	10.14892785825550	13.28725205890180
3.346583	7.09651247440735	6.76839071343649	6.30983113402033	5.44953942238917	4.72138244882995	6.90584482209536	10.73144070680390	13.43954686187090
3.380167	7.34650392224414	7.02060640527224	6.39319731928260	5.57945435287915	4.83091669439376	7.07652729575254	11.42039389759380	13.65516342681730
3.413750	7.49366679596960	7.19859841792442	6.38528459661364	5.73206839626091	4.96526413837020	7.26569410179921	11.78569602669800	13.78706535249930
3.447333	7.60689896190418	7.42256564715004	6.38104563804098	5.74038943397881	5.01930531410980	7.18254873529684	12.05786060346200	13.85926895268830
3.480933	7.74578769414131	7.61104946432116	6.33625397578989	5.72173523275728	5.06053007362504	7.04417270651008	11.96808563370570	13.92855612838990
3.514517	7.93973255923381	7.84807398427073	6.42287002929120	5.81870439884099	5.13653787904139	7.18306232324176	11.97158847521440	13.96134380974870
3.548100	8.19358156995042	8.09810237755721	6.56332085666527	5.94943431170241	5.22936339162605	7.38956051551270	12.09710267416980	14.00634954217990
3.581683	8.42473927798061	8.33937196122859	6.75478048553031	5.92689266557839	5.22757521772561	7.32550164587377	12.32143016979050	14.16580284161820
3.615267	8.59340067795685	8.59015858550577	6.98382554707293	6.05101930493420	5.32626808533296	7.50049597938673	12.39267746813550	14.28438200998250
3.648850	8.70092083461813	8.74487894409481	7.04995330080639	6.07172910312761	5.31559325168905	7.58389689247375	12.57301953320160	14.38444630167660
3.682433	8.73811777586179	8.80406739547904	7.13204779849686	6.08550333072442	5.34117218149890	7.57405748538868	12.63511445651180	14.37832622907790
3.716033	8.77739955542917	8.86135009572939	7.10407067191732	6.06381661392566	5.31919693021511	7.55301312938957	12.60979996671370	14.32291416381660
3.749617	8.86242871036212	9.01338026332233	7.18362179446420	6.18405887593955	5.41877993793691	7.71460276956356	12.57869919298570	14.38658943179240
3.783200	8.93379586138152	9.14124163223297	7.33636560169897	6.20904688888484	5.48990545858184	7.64735265010375	12.62052319690630	14.42485645612760
3.816783	9.04058826453522	9.31551135096626	7.48317486693202	6.30670529293782	5.57846147431321	7.76321004242838	12.61946161165670	14.46274788033940
3.850367	9.22214347966364	9.47547801493024	7.57191039971966	6.34767037624655	5.60776486280987	7.82747901295548	12.73985324315920	14.54277280074470
3.883950	9.28587071832043	9.47414104399700	7.36914688132753	6.29868262370529	5.55719199953936	7.78166835958543	12.80978723623170	14.60412818560550
3.917533	9.51989315791581	9.70262942610522	7.59833324148923	6.31486432879977	5.54410287934789	7.85638011307702	12.85927882420550	14.68351237638860
3.951133	9.69863870937019	9.83943712391190	7.80632480878764	6.30064643338037	5.52295594799006	7.85603795699797	12.93030263327310	14.76676303903010
3.984717	9.87397720645338	9.94924913526597	8.01629455675330	6.31155930261502	5.55281863468708	7.82902882035191	13.07251135487950	14.88878889087960
4.018300	10.09240107024620	10.20727107016250	8.30694581621854	6.30087678056421	5.58411164745419	7.73436028910721	13.17161802738880	14.94945935786830
4.051883	10.19787003650650	10.29546480414980	8.28885959297520	6.24264376002834	5.57472388419958	7.57840525562062	13.27985094420540	15.08204620142230
4.085467	10.22805357991680	10.23798757250640	8.08821555386939	6.26496536939947	5.60035015091093	7.59414039324055	13.28550534259240	15.11715376589610
4.119050	10.30897650867760	10.31701552232210	8.21213444281009	6.47140521788695	5.76212244766037	7.88988876393725	13.20187320438440	15.12791360472470
4.152650	10.49827797214040	10.43815837127580	8.52906724542581	6.62501708231481	5.89940591737609	8.07617695872848	13.23824926334630	15.18200002249180
4.186233	10.73854972649060	10.66912154516150	8.94038752559271	6.78950314094499	6.03087153052940	8.30667925843257	13.37183219245240	15.30252347384780
4.219817	11.02239889135530	11.01233133083610	9.37813064752918	6.84364283518041	6.08137612958622	8.36805310180979	13.45114846774380	15.50910354170810
4.253400	11.16619218509920	11.15818120802480	9.45951865212421	6.70971288285301	5.96599926303755	8.19700977325043	13.53253936181490	15.66453571041370
4.286983	11.29780008194690	11.21902321266730	9.53949367052836	6.59245528575946	5.85901907579262	8.05923163903319	13.60249607934680	15.74215237120450
4.320567	11.36323809911910	11.23908377883620	9.54825418491185	6.67187846397668	5.91530466435572	8.18492881026040	13.58156670747940	15.70344346437120
4.354150	11.49658982868510	11.35326747336130	9.71781252781816	6.74999128741721	6.02575719338919	8.19839168704451	13.74687124479070	15.70565287686160
4.387733	11.60131616553440	11.43197776575250	9.76020211354474	6.92931087881567	6.18624978241266	8.41539840201667	13.88498442670380	15.77399000519230
4.421333	11.68792469440930	11.45670633398430	9.61127336902536	7.10603241385409	6.33456934541778	8.64898128185532	13.96579055905230	16.02274775749600
4.454917	11.73314401304980	11.46261234072820	9.49328902208639	7.12900339184923	6.36692684174569	8.65321375267309	13.94795123518070	16.07736443426080
4.488500	11.87804373171670	11.58467405891080	9.70636733967199	7.13259140646551	6.33086918568819	8.73603664543685	13.96085306459950	16.17608098433570
4.522083	12.00966569871130	11.71136213543720	9.98359523032381	7.22221447151312	6.40959110475716	8.84741081800451	13.94566138265260	16.18699548203870
4.555667	12.18218919785980	12.00831907874560	10.48096636951570	7.12074286151977	6.35105775200701	8.66008143819874	14.00856473148730	16.16825966411940
4.589267	12.31949267642660	12.18944855745050	10.71778285510820	7.19056747486372	6.40002202293005	8.77165071901255	14.11033875874220	16.25281388013020
4.622850	12.45194534714090	12.38490417597910	10.94696921526990	7.39773888408724	6.55431586635313	9.08461373722573	14.28404943795530	16.39969562249770
4.656433	12.51039667113920	12.50504124003910	11.17657947128880	7.43967876210690	6.57038865226269	9.17827132061630	14.29021986991460	16.38473789993710
4.690017	12.60799620534840	12.61360815071900	11.35970248162760	7.51107219611157	6.62668371318187	9.27979442782047	14.27940416543910	16.34689066397510
4.723600	12.71956113312860	12.66197295659910	11.46242657770510	7.55393297071678	6.70560769915277	9.25053264071434	14.35379048932810	16.39381858527300
4.757183	12.76120124966740	12.71204853716400	11.47316527275580	7.55318608004361	6.75222395311929	9.15511115499933	14.26654550259700	16.28535852611510
4.790767	12.80012551006630	12.71337531318900	11.42300426297930	7.58679379988474	6.78740300291368	9.18557652741833	14.31444974653620	16.36810102388370
4.824367	12.90480427151850	12.87831054757760	11.61418129460620	7.61912435726397	6.83499928012619	9.18734288853606	14.38724511110790	16.42351308914510
4.857950	13.02179925951030	13.03197447532820	11.87134478134750	7.49602032419962	6.75109382243939	8.98581618439317	14.42822405088660	16.44364083693340
4.891533	13.08359764012350	13.13824420432290	12.00911093495880	7.42160476534044	6.67881119146775	8.90713826538837	14.53072203482570	16.51984347373020
4.925117	13.26278985702320	13.35031221905100	12.29707752066140	7.54917099553246	6.78884041614293	9.06980266210090	14.70443679293140	16.57538810374100
4.958700	13.29836141737800	13.41011633466880	12.33282607129080	7.68639961912032	6.92799605497495	9.20321325978698	14.70113813030870	16.54114221013850
4.992283	13.35089568718030	13.46527956405840	12.34017359948340	7.89175252865676	7.08208091366515	9.51112560473403	14.76117496149730	16.65969928437790
5.025867	13.43058040817740	13.50936806692090	12.20933107820740	7.93747228735631	7.13470837466211	9.54302938322223	14.84302547652170	16.78373570159370
5.059467	13.62912972396850	13.60988679259340	12.26839390098640	7.93832028210705	7.16158780889861	9.49178029888705	14.97219038550560	16.95701992322250
5.093050	13.68481206381090	13.63940442335050	12.16835447867170	7.94807770358795	7.14258043989297	9.55903088611729	15.05663248668410	17.08973933152590
5.126633	13.79392190514050	13.72661269485620	12.25228585841030	8.03720766045391	7.24455093285843	9.62244652343725	15.11745464319870	17.11863844690140
5.160217	13.95268292164280	13.86528161105220	12.45377768923060	8.07982292925798	7.32598524846789	9.58739575340741	15.05211470504210	17.13565092307820
5.193800	14.04146293541820	13.94110926384870	12.53728517311200	8.04696276630528	7.27759456289517	9.58558481016938	14.98523249603060	17.12776332048710
5.227383	14.16263545607420	13.98856023054960	12.55381711154540	7.96474033952489	7.17327159988851	9.54757680746937	14.99900410072520	17.10549244258310
5.260983	14.36728655542530	14.21557424825150	12.92783455627290	7.91996361453552	7.11222351262754	9.53537866198933	15.11918882298920	17.16375464995710
5.294567	14.36049023726200	14.29648288208440	12.91511768055490	8.05452570523382	7.22267146887117	9.71818345434029	15.20180776423350	17.20498228702960
5.328150	14.33006903446580	14.33087025987360	12.89618366559700	8.16724398388252	7.35450715019186	9.79268607846692	15.33067665818290	17.40298983442690
5.361733	14.37960402414270	14.42202484066530	12.87682575478190	8.30932544170352	7.54759915972227	9.83270417466739	15.30743974871320	17.44622803686560
5.395317	14.50296074560960	14.49424135886790	12.86085901082490	8.20280865566272	7.48791489607614	9.63252070330218	15.27098437034870	17.40621557666300
5.428900	14.55180042462800	14.40525703774150	12.70825650220920	8.15196376074679	7.45788487891797	9.54003174238330	15.24892664506550	17.32325213764520
5.462483	14.81705489306060	14.71735139122510	13.13582612357130	8.10990660105238	7.41830761082196	9.49304876036045	15.26181005682260	17.29978817699630
5.496067	15.07930592267330	14.92863481480560	13.36600157406660	8.13411435208188	7.45300003142480	9.49628888619431	15.23421998221200	17.26105717603810
5.529667	15.14695503004320	14.95506575183780	13.33632886405800	8.18921321957453	7.50308430206438	9.56145477653741	15.30377592158560	17.42210125246950
5.563250	15.22702324289510	14.98084157249480	13.28376577775710	8.25507917880284	7.54790970952664	9.66937903423001	15.38847991722830	17.42305129984040
5.596833	15.38007781504780	15.04540860879630	13.36614287268570	8.44700086852115	7.73965938765691	9.86165067250897	15.49387937093300	17.50062377238140
5.630417	15.34981631420610	14.95290965888210	13.36388209478030	8.52857691995706	7.79221769755903	10.00125519838260	15.64275495530280	17.51127314058550
5.664000	15.54990411384250	15.27215548095880	13.80897274490940	8.67819774473745	7.95044140290322	10.13368131922330	15.70986107491170	17.61235376202520
5.697600	15.68904004398830	15.46106664565170	14.09990660161280	8.61861539384825	7.94088873242171	9.97405062964930	15.67910433656490	17.54757378780420
5.731183	15.71234827711060	15.55987468894580	14.15529566029550	8.53514441089065	7.85964070076498	9.88619257200831	15.70480148252730	17.54810404680190
5.764767	15.80363983564110	15.64557713000870	14.24883534613220	8.46341098949218	7.81464986506831	9.76095087724556	15.79221261991470	17.54361893944620
5.798350	15.83689229404630	15.63545556879370	14.20347848940470	8.40627148813668	7.80948111597242	9.59979313310868	15.75089378811900	17.58475820001900
5.831933	15.87183946472080	15.55351195986370	14.09821101818370	8.28046110850468	7.70334504953614	9.43462015553979	15.82143760638740	17.64558332588210
5.865517	16.00642856956980	15.63799644978910	14.13706813843310	8.50710919548189	7.90550476321115	9.71025336621311	15.81424134286600	17.75753425677500
5.899100	16.07541809285740	15.67740883847510	14.16730604291800	8.60141971903119	7.98705992870307	9.83012512839357	15.74586389165480	17.76928833122430
5.932700	16.15931148137360	15.79697179813960	14.35664619249680	8.78674300427628	8.13538844007735	10.08946314830590	15.79487712974630	17.72125570368120
5.966283	16.26502247449810	15.91838450509630	14.64319979200840	8.95855863406510	8.30549485215337	10.26470024267840	15.95133120017320	17.76246124662870
5.999867	16.34526147029570	16.00379469174980	14.89188536160440	8.89220384351767	8.27438911000425	10.12785075270770	15.83768430333460	17.73442380212450
6.033450	16.40704595192090	15.99643329904370	14.85331083859320	8.79162108896490	8.21047233428766	9.95394753570422	15.95737596328140	17.87149575303420
6.067033	16.38396560138580	15.93879665517230	14.78195503595340	8.82293587098642	8.17816338678144	10.11247154040920	15.88044006139880	17.89891456204110
6.100617	16.44797160332090	15.96349527752290	14.75765167347020	8.67695078798094	8.05741758938521	9.91602012145357	15.80338595693530	17.96844477311660
6.134200	16.40036155345320	15.92804642162000	14.54768192550450	8.82822109577938	8.22117401936803	10.04226773853680	15.86604312201440	18.00929681006570
6.167800	16.32279094444950	15.82831640175620	14.29080103600150	9.00291504555661	8.40231461755398	10.20405580932650	15.99974424261060	18.00359652584030
6.201383	16.33775510958480	15.77238343657650	14.14031800667210	9.03995098285419	8.45834828822373	10.20313665242380	16.00223112682170	17.95397312130400
6.234967	16.38758291966390	15.81788846117540	14.21195640655000	9.07087956391348	8.48141260013832	10.24978002111970	16.15745551366740	18.01616808291110
6.268550	16.42029533581860	15.73824778633020	14.17931642554060	9.07693437695299	8.41691090524924	10.39693725232970	16.12756861055910	18.05275595375360
6.302133	16.55006988302420	15.86714119113380	14.40511161884420	9.06060467265254	8.38839831924026	10.40502730595020	16.05666355433570	18.03355615921120
6.335717	16.59794595089210	15.92402591905330	14.41161135532220	9.08987678284988	8.41053716021292	10.44853287059540	15.96769884443560	18.05768294360730
6.369317	16.65206475782190	15.86970875133330	14.21873874026630	9.09075204914219	8.41202997142264	10.44817265138130	15.96491260010260	17.97849759994840
6.402900	16.67140026283170	15.81733561105710	13.97485732371940	9.13639005645461	8.48210618833268	10.44496863982350	15.98856521576190	17.88627672259550
6.436483	16.69536377509230	15.92775809688420	14.10767802566270	9.26991792442682	8.65804993057949	10.49367139782680	16.02577171101090	17.87657740176230
6.470067	16.74642912278390	15.92659896278400	14.04819130702640	9.33744530026318	8.69925046273072	10.61390620983220	16.09573174364880	17.99654849999560
6.503650	16.77375064544410	16.05246378540120	14.20135901011840	9.26635397889622	8.63435301161431	10.53043834560300	16.24325515065840	18.06212386271320
6.537233	16.77174630475570	16.10363280535110	14.25618287432480	9.14599616590503	8.50263235273140	10.43274487491680	16.22531744378840	18.10651095964700
6.570817	16.83083403588400	16.19848497449440	14.47491313667390	9.17280869362659	8.48162117149241	10.55518349735170	16.23668119129770	18.11022277263110
6.604400	16.77033921183170	16.11865701553460	14.38207994393270	9.29986190421073	8.57870683690001	10.74214840003300	16.14880981822220	18.01579248278770
6.638000	16.72551760279660	16.13246169582100	14.44735990595160	9.37204902162320	8.65484327655228	10.80639990713060	16.07945583206420	17.93914796349280
6.671583	16.78037843435710	16.18121840258500	14.57749593413220	9.37959523973962	8.67311919221592	10.79250674152060	16.06275316722760	17.93070800777920
6.705167	16.92580546763940	16.33856699446450	14.70226261478750	9.32206892233920	8.65609574805322	10.65396664525380	16.18401881182310	17.95788378141210
6.738750	16.87568711610610	16.22668808970350	14.32428880872550	9.33069070518973	8.71184742389065	10.56832271297990	16.20626289088400	17.87929497912560
6.772333	16.85127736702490	16.27925385476580	14.30959375234030	9.57900685403925	8.95832343668735	10.82037414095450	16.23245070225990	17.98265129543050
6.805917	16.82692622296070	16.23633691424250	14.12873151990690	9.76341063416831	9.11882604382306	11.05258586571900	16.19875822452530	18.07345814878940
6.839517	16.84966193690470	16.28112855964250	14.13918761771940	9.77090221649100	9.08904353345814	11.13457568333350	16.26920587766590	18.09524295594560
6.873100	16.86852110772450	16.33452580831080	14.26819325694730	9.71509514983557	9.05600808238198	11.03324475781180	16.30551496724680	18.05178381225770
6.906683	16.97899294064960	16.46098740059840	14.54118218902650	9.72222417570572	9.05098932649652	11.06464420781080	16.24493907784990	18.01451102354330
6.940267	16.94677164270220	16.37878160914880	14.52903050778480	9.88093763879333	9.18417095847905	11.27438553643810	16.20409842592110	17.93947937536640
6.973850	16.88736407794260	16.36307301693120	14.52436765335490	10.09281681821640	9.38606657632704	11.50625198665400	16.20827842665490	18.04595096328290
7.007433	17.00281199905450	16.47403917408890	14.65082991743920	10.22675049181750	9.50138905419582	11.67744391028690	16.23657367893080	18.11864063421980
7.041033	17.10914771703940	16.63399515633550	14.84624590763870	10.35101679876890	9.57528368699050	11.90244490588230	16.36954090081580	18.13538798089770
7.074617	17.15320264288860	16.72484673359610	14.77220543123630	10.48344543664240	9.73026805397319	11.98978648499700	16.41764161508400	18.08786351822740
7.108200	17.24528148752560	16.82026925327420	14.86461472812030	10.50346641997630	9.69984917382816	12.11065366265440	16.36442095037180	18.03123627609620
7.141783	17.32208900981680	16.88096570177670	15.05819383627160	10.83767274509560	9.97327041790171	12.56638630939440	16.41842556188850	18.00158596047390
7.175367	17.29757642330580	16.82332962896990	15.02286918149950	10.93593126990430	10.08827408628670	12.63116054395160	16.42387976912020	17.95264747380970
7.208950	17.35838160858310	16.83757196046940	15.12940834029230	10.80477195245330	9.92589825842220	12.56249445940920	16.40291174977930	17.87034685853910
7.242533	17.41955733781270	16.95942050471320	15.40522324475320	10.81654418034220	9.92952348209668	12.59059207385980	16.36087533033410	17.76679169511010
7.276133	17.50710077060240	17.12511845435420	15.57760756004130	10.75095612053290	9.91180183650092	12.42929366275840	16.26372489169960	17.70875042898500
7.309717	17.60617785785850	17.27854089122330	15.73459032584870	10.67292927982760	9.82438704711177	12.37002430655580	16.23774495005460	17.70707127549230
7.343300	17.70696370122130	17.48983300640770	16.03696937069830	10.67106710493370	9.82009452001035	12.37302101185390	16.24457441595420	17.65318370484940
7.376883	17.84192076891640	17.68582183286470	16.33341387354620	10.85450162430940	9.98957811874945	12.58433148238880	16.24675175780240	17.75868315127000
7.410467	17.77102967834970	17.68630939119600	16.33072919978350	10.87468899338610	9.96096805256963	12.70212460470950	16.27602267569470	17.83402411719550
7.444050	17.81271987236040	17.79515967164280	16.43825744891000	10.96697925675710	10.02845823915640	12.84405403358350	16.22309858408010	17.80178878895940
7.477633	17.81995122973700	17.81358449596610	16.48785326421000	10.95618518773000	10.07157804954360	12.72542519740860	16.23040897458080	17.88022293237160
7.511233	17.87675595821910	17.81328699281730	16.33525075559440	10.93260855390660	10.08394968878470	12.62997554951480	16.32863243686600	17.84708174501430
7.544817	17.98193286403030	17.88860149122890	16.33652244316620	10.69599164881210	9.86137942420537	12.36525309613690	16.27377923379580	17.71672640807570
7.578400	18.11249675721600	17.91428639914310	16.37142320208100	10.69150132578610	9.87131576380376	12.33184968162950	16.39067635159040	17.82487714948490
7.611983	18.10472556976650	17.91365699640470	16.45648497077240	10.63701321586290	9.80373665825866	12.30350103038100	16.45213184043760	17.76288103500190
7.645567	18.09049307503090	17.94003701019820	16.46128912382140	10.70930407891410	9.82359639078153	12.48065737483740	16.47281581122670	17.75455154991280
7.679150	18.05198843123480	17.97151698384660	16.59933787467100	10.96618514813980	10.08208019587660	12.73433298570700	16.55498920910930	17.80293768345440
7.712733	18.10439773391890	18.05889628996280	16.63155395982320	11.11447747597730	10.22637700831240	12.89063717983500	16.57403327423210	17.73988105097600
7.746333	18.23557035427770	18.18881234198200	16.75957050871740	11.14850376116330	10.25060958217260	12.94424977622230	16.51330922722970	17.73871006235600
7.779917	18.35348853301350	18.27894089972350	16.85918603517490	11.21505013047310	10.32086363505900	13.00342819305550	16.57519323468020	17.76926623709940
7.813500	18.43384981439990	18.36362970422190	17.03354853113020	11.28100799377380	10.35611166298130	13.13080355667130	16.47213325576800	17.65857467132610
7.847083	18.42824563591680	18.41092583526310	16.97632259039930	11.33389653662930	10.34404929746090	13.31360626204650	16.39478287838340	17.65623269408620
7.880667	18.59558878848380	18.65130904028810	17.45589010358600	11.40716831073020	10.42049336915650	13.38053201269780	16.35589315854890	17.69686378978620
7.914250	18.61680061341300	18.70964903658670	17.59591703510280	11.40360287419760	10.44117245060080	13.32846398227920	16.31169527797940	17.65921540094840
7.947850	18.75481394719000	18.87606566434480	17.84375481298420	11.14562607704530	10.24647296776690	12.94395509284500	16.41532045362720	17.68435851509010
7.981433	19.04019835777460	19.17300130282270	18.30057324849760	11.25924631510730	10.39687314765870	12.98403717764160	16.58978441092350	17.67152182852040
8.015017	19.11297924312920	19.19310534348780	18.21862004942630	11.30411255356880	10.45265815198990	13.00707106923040	16.64684137236420	17.68740750432700
8.048600	19.16879510928980	19.21569788073300	18.12183049535060	11.31259513040890	10.44229333993740	13.05325827779740	16.65815525410430	17.74328354621130
8.082183	19.35833755258080	19.33465741978990	18.17764344989060	11.32409756282560	10.42968163453200	13.11296776999310	16.59277126773190	17.89261773644320
8.115767	19.27268890076890	19.25227322886820	18.02574743437030	11.25895978796660	10.36717770882150	13.04252287444300	16.46010153836470	17.78488678340720
8.149367	19.27551105174210	19.33290639515820	18.15786164321820	11.00118077810040	10.11766193431840	12.76817745975430	16.39945975793180	17.69416830654780
8.182950	19.36527071392090	19.45895018831210	18.48680482845640	11.14687630320950	10.24133174793370	12.95786566191380	16.48975987502930	17.67026246340080
8.216533	19.41709106300310	19.58757630471640	18.63968993431030	11.30925077809960	10.41046995755460	13.10671597020740	16.46104577598200	17.64958236248990
8.250117	19.42305230014380	19.56484979158600	18.72983845328880	11.38773462810730	10.52783590902360	13.10749633122730	16.49122588370100	17.65499542309150
8.283700
8.317283
8.350867
8.384467
8.418050
8.451633
8.485217
8.518800
8.552383
8.585967
8.619567
8.653150
8.686733
8.720317
8.753900
8.787483
8.821067
8.854667
8.888250
8.921833
8.955417
8.989000
9.022583
9.056183
9.089767
9.123350
9.156933
9.190517
9.224100
9.257683
9.291283
9.324867
9.358450
9.392033
9.425617
9.459200
9.492800
9.526383
9.559967
9.593550
9.627133
9.660717
9.694300
9.727900
9.761483
9.795067
9.828650
9.862233
9.895817
9.929417
9.963000
9.996583
10.030170
10.063750
10.097330
10.130920
10.164520
10.198100
10.231680
10.265270
10.298850
10.332430
10.366020
10.399620
10.433200
10.466780
10.500370
10.533950
10.567530
10.601130
10.634720
10.668300
10.701880
10.735470
10.769050
10.802630
10.836230
10.869820
10.903400
10.936980
10.970570
11.004150
11.037750
11.071330
11.104920
11.138500
11.172080
11.205670
11.239250
11.272850
11.306430
11.340020
11.373600
11.407180
11.440770
11.474350
11.507950
11.541530
11.575120
11.608700
11.642280
11.675870
11.709450
11.743050
11.776630
11.810220
11.843800
11.877380
11.910970
11.944570
11.978150
12.011730
12.045320
12.078900
12.112480
12.146080
12.179670
12.213250
12.246830
12.280420
12.314000
12.347580
12.381180
12.414770
12.448350
12.481930
12.515520
12.549100
12.582680
12.616280
12.649870
12.683450
12.717030
12.750620
12.784200
12.817800
12.851380
12.884970
12.918550
12.952130
12.985720
13.019300
13.052900
13.086480
13.120070
13.153650
13.187230
13.220820
13.254420
13.288000
13.321580
13.355170
13.388750
13.422330
13.455920
13.489520
13.523100
13.556680
13.590270
13.623850
13.657430
13.691020
13.724620
13.758200
13.791780
13.825370
13.858950
13.892530
13.926120
13.959720
13.993300
14.026880
14.060470
14.094050
14.127630
14.161230
14.194820
14.228400
14.261980
14.295570
14.329150
14.362730
14.396330
14.429920
14.463500
14.497080
14.530670
14.564250
14.597850
14.631430
14.665020
14.698600
14.732180
14.765770
14.799350
14.832950
14.866530
14.900120
14.933700
14.967280
15.000870
15.034450
15.068050
15.101630
15.135220
15.168800
15.202380
15.235970
15.269570
15.303150
15.336730
15.370320
15.403900
15.437480
15.471070
15.504670
15.538250
15.571830
15.605420
15.639000
15.672580
15.706170
15.739770
15.773350
15.806930
15.840520
15.874100
15.907680
15.941280
15.974870
16.008450
16.042030
16.075620
16.109200
16.142780
16.176380
16.209970
16.243550
16.277130
16.310720
16.344300
16.377900
16.411480
16.445070
16.478650
16.512230
16.545820
16.579400
16.613000
16.646580
16.680170
16.713750
16.747330
16.780920
16.814500
16.848100
16.881680
16.915270
16.948850
16.982430
17.016020
17.049600
17.083200
17.116780
17.150370
17.183950
17.217530
17.251120
17.284720
17.318300
17.351880
17.385470
17.419050
17.452630
17.486230
17.519820
17.553400
17.586980
17.620570
17.654150
17.687730
17.721320
17.754900
17.788480
17.822070
17.855650
17.889230
17.922820
17.956420
17.990000
18.023580
18.057170
18.090750
18.124330
18.157930
18.191520
18.225100
18.258680
18.292270
18.325850
18.359430
18.393030
18.426620
18.460200
18.493780
18.527370
18.560950
18.594530
18.628130
18.661720
18.922580
18.956170
18.989770
19.023350
19.056930
19.090520
19.124100
19.157680
19.191280
19.224870
19.258450
19.292030
