# Supplementary material for: The vaccinia chondroitin sulfate binding protein drives host membrane curvature to facilitate fusion
Source: EMBO Rep. 2024 Feb 6;25(3):1310–25. doi: 10.1038/s44319-023-00040-2 (PMC10933376; doi:10.1038/s44319-023-00040-2)
Supplement: Supplementary file 2 — Source Data Fig. 2 [file 44319_2023_40_MOESM2_ESM.zip › Fig. 2/2B/Fig. 2b_BindingOrientationQuantification.csv]

WT	A27-	dA26	H3-	ΔD8
3.203390	2.718750	1.291667	1.330000	1.166667
2.934211	2.971831	1.412500	1.360000	0.992806
2.615385	2.482000	1.050000	1.240000	1.370000
