# Supplementary material for: The vaccinia chondroitin sulfate binding protein drives host membrane curvature to facilitate fusion
Source: EMBO Rep. 2024 Feb 6;25(3):1310–25. doi: 10.1038/s44319-023-00040-2 (PMC10933376; doi:10.1038/s44319-023-00040-2)
Supplement: Supplementary file 3 — Source Data Fig. 3 [file 44319_2023_40_MOESM3_ESM.zip]

Archive with 34 entries (29 files):
- Fig. 3/
- __MACOSX/._Fig. 3
- Fig. 3/3B/
- __MACOSX/Fig. 3/._3B
- Fig. 3/3C/
- __MACOSX/Fig. 3/._3C
- Fig. 3/3D/
- __MACOSX/Fig. 3/._3D
- Fig. 3/.DS_Store
- __MACOSX/Fig. 3/._.DS_Store
- Fig. 3/3A/
- __MACOSX/Fig. 3/._3A
- Fig. 3/3B/Fig. 3b_InvaginationQuantification.csv
- __MACOSX/Fig. 3/3B/._Fig. 3b_InvaginationQuantification.csv
- Fig. 3/3C/.DS_Store
- __MACOSX/Fig. 3/3C/._.DS_Store
- Fig. 3/3C/3C image 4.TIF
- __MACOSX/Fig. 3/3C/._3C image 4.TIF
- Fig. 3/3C/3C image 1.TIF
- __MACOSX/Fig. 3/3C/._3C image 1.TIF
- Fig. 3/3C/3C image 3.TIF
- __MACOSX/Fig. 3/3C/._3C image 3.TIF
- Fig. 3/3C/3C image 2.TIF
- __MACOSX/Fig. 3/3C/._3C image 2.TIF
- Fig. 3/3D/3D_CurvatureQuantification.csv
- __MACOSX/Fig. 3/3D/._3D_CurvatureQuantification.csv
- Fig. 3/3A/Fig 3A image 1.TIF
- __MACOSX/Fig. 3/3A/._Fig 3A image 1.TIF
- Fig. 3/3A/Fig 3A image 2.TIF
- __MACOSX/Fig. 3/3A/._Fig 3A image 2.TIF
- Fig. 3/3A/Fig 3A image 3.TIF
- __MACOSX/Fig. 3/3A/._Fig 3A image 3.TIF
- Fig. 3/3A/Fig 3A image 4.TIF
- __MACOSX/Fig. 3/3A/._Fig 3A image 4.TIF
