# Supplementary material for: The vaccinia chondroitin sulfate binding protein drives host membrane curvature to facilitate fusion
Source: EMBO Rep. 2024 Feb 6;25(3):1310–25. doi: 10.1038/s44319-023-00040-2 (PMC10933376; doi:10.1038/s44319-023-00040-2)
Supplement: Supplementary file 3 — Source Data Fig. 3 [file 44319_2023_40_MOESM3_ESM.zip › Fig. 3/3B/Fig. 3b_InvaginationQuantification.csv]

	%	%	%	%	%	%	%	%	%	%	%	%	%	%	%	%	%	%	%	%	%	%	%	%	%	%	%	%	%	%	%	%	%	%	%	%	%	%	%	%	%	%	%	%	%	%	%	%	%
WT	40.20
A28-	41.80
[truncated: 555 more columns]
