# Supplementary material for: The vaccinia chondroitin sulfate binding protein drives host membrane curvature to facilitate fusion
Source: EMBO Rep. 2024 Feb 6;25(3):1310–25. doi: 10.1038/s44319-023-00040-2 (PMC10933376; doi:10.1038/s44319-023-00040-2)
Supplement: Supplementary file 3 — Source Data Fig. 3 [file 44319_2023_40_MOESM3_ESM.zip › Fig. 3/3D/3D_CurvatureQuantification.csv]

A28-	A28-dD8
0.020965	0.011313
0.016192	0.015212
0.017599	0.011288
0.011785	0.031188
0.020730	0.012743
0.026945	0.010872
0.023539	0.028411
0.016447	0.021442
0.019369	0.014950
0.010225	0.006443
0.012922	0.014485
0.011026	0.022979
0.025034	0.014380
0.034461	0.018187
0.037199	0.022956
0.035250	0.013134
0.031650	0.015094
0.028899	0.016610
0.034053	0.031950
0.029215	0.015110
0.029201	0.015860
0.033687	0.014530
0.017683	0.015370
0.018216	0.010689
0.024146	0.012581
0.013785	0.021845
0.018072	0.014760
0.021141	0.023597
0.026469	0.020281
0.022236	0.013183
0.016726	0.014700
0.024134	0.026160
0.033788	0.023851
0.031298	0.026631
0.014493	0.020740
0.020487	0.016767
0.033197	0.017834
0.014690	0.025080
0.014747	0.024091
0.023753	0.013096
0.022727	0.020925
0.013914	0.024434
0.029717	0.017360
0.023970	0.016864
0.021564	0.014069
0.023376	0.025605
0.028330	0.016789
0.028159	0.012935
0.027664	0.020700
0.019244	0.011646
0.017941	0.006970
0.023759	0.014098
0.025384	0.015097
0.038697	0.013488
0.021911	0.010093
0.030010	0.020131
0.033840	0.022314
0.033913	0.018823
0.015909	0.008960
0.025370	0.030000
0.019462	0.026648
0.019673
0.023070
0.025687
0.032985
0.026089
0.016440
0.023829
0.023508
0.032139
0.013326
0.020121
0.034184
0.018835
0.017463
0.014758
0.017394
0.032595
0.025949
0.012477
0.025427
