# Supplementary material for: The vaccinia chondroitin sulfate binding protein drives host membrane curvature to facilitate fusion
Source: EMBO Rep. 2024 Feb 6;25(3):1310–25. doi: 10.1038/s44319-023-00040-2 (PMC10933376; doi:10.1038/s44319-023-00040-2)
Supplement: Supplementary file 4 — Source Data Fig. 4 [file 44319_2023_40_MOESM4_ESM.zip]

Archive with 64 entries (54 files):
- Fig. 4/
- __MACOSX/._Fig. 4
- Fig. 4/.DS_Store
- __MACOSX/Fig. 4/._.DS_Store
- Fig. 4/4E/
- __MACOSX/Fig. 4/._4E
- Fig. 4/4B/
- __MACOSX/Fig. 4/._4B
- Fig. 4/4C/
- __MACOSX/Fig. 4/._4C
- Fig. 4/4D/
- __MACOSX/Fig. 4/._4D
- Fig. 4/4A/
- __MACOSX/Fig. 4/._4A
- Fig. 4/4F/
- __MACOSX/Fig. 4/._4F
- Fig. 4/4H/
- __MACOSX/Fig. 4/._4H
- Fig. 4/4I/
- __MACOSX/Fig. 4/._4I
- Fig. 4/4G/
- __MACOSX/Fig. 4/._4G
- Fig. 4/4E/Fig. 4e_InvaginiationQuantification.csv
- __MACOSX/Fig. 4/4E/._Fig. 4e_InvaginiationQuantification.csv
- Fig. 4/4B/Fig. 4b_InvaginationQuantification.csv
- __MACOSX/Fig. 4/4B/._Fig. 4b_InvaginationQuantification.csv
- Fig. 4/4C/4C_R18Dequenching.csv
- __MACOSX/Fig. 4/4C/._4C_R18Dequenching.csv
- Fig. 4/4D/4d image 3.TIF
- __MACOSX/Fig. 4/4D/._4d image 3.TIF
- Fig. 4/4D/4d image 2.TIF
- __MACOSX/Fig. 4/4D/._4d image 2.TIF
- Fig. 4/4D/4d image 1.TIF
- __MACOSX/Fig. 4/4D/._4d image 1.TIF
- Fig. 4/4D/4d image 4.TIF
- __MACOSX/Fig. 4/4D/._4d image 4.TIF
- Fig. 4/4A/.DS_Store
- __MACOSX/Fig. 4/4A/._.DS_Store
- Fig. 4/4A/4a image 4.TIF
- __MACOSX/Fig. 4/4A/._4a image 4.TIF
- Fig. 4/4A/4a image 1.TIF
- __MACOSX/Fig. 4/4A/._4a image 1.TIF
- Fig. 4/4A/4a image 3.TIF
- __MACOSX/Fig. 4/4A/._4a image 3.TIF
- Fig. 4/4A/4a image 2.TIF
- __MACOSX/Fig. 4/4A/._4a image 2.TIF
- Fig. 4/4F/Fig. 4f_R18Dequenching.csv
- __MACOSX/Fig. 4/4F/._Fig. 4f_R18Dequenching.csv
- Fig. 4/4F/.DS_Store
- __MACOSX/Fig. 4/4F/._.DS_Store
- Fig. 4/4H/.DS_Store
- __MACOSX/Fig. 4/4H/._.DS_Store
- Fig. 4/4H/Fig. 4h_D8pulldown.png
- __MACOSX/Fig. 4/4H/._Fig. 4h_D8pulldown.png
- Fig. 4/4I/.DS_Store
- __MACOSX/Fig. 4/4I/._.DS_Store
- Fig. 4/4I/Fig. 4i_PapainDigest1.png
- __MACOSX/Fig. 4/4I/._Fig. 4i_PapainDigest1.png
- Fig. 4/4I/Fig. 4i_PapainDigest2.png
- __MACOSX/Fig. 4/4I/._Fig. 4i_PapainDigest2.png
- Fig. 4/4G/.DS_Store
- __MACOSX/Fig. 4/4G/._.DS_Store
- Fig. 4/4G/Fig. 4g_CSEorCSApulldownwithD8.png
- __MACOSX/Fig. 4/4G/._Fig. 4g_CSEorCSApulldownwithD8.png
