# Supplementary material for: The vaccinia chondroitin sulfate binding protein drives host membrane curvature to facilitate fusion
Source: EMBO Rep. 2024 Feb 6;25(3):1310–25. doi: 10.1038/s44319-023-00040-2 (PMC10933376; doi:10.1038/s44319-023-00040-2)
Supplement: Supplementary file 4 — Source Data Fig. 4 [file 44319_2023_40_MOESM4_ESM.zip › Fig. 4/4E/Fig. 4e_InvaginiationQuantification.csv]

	%	%	%	%	%	%	%	%	%	%	%	%	%	%	%	%	%	%	%	%	%	%	%	%	%	%	%	%	%	%	%	%	%	%	%	%	%	%	%	%	%	%	%	%	%	%	%	%	%
HS+CS+	39.00
HS-CS+	51.10
[truncated: 331 more columns]
