# Supplementary material for: The vaccinia chondroitin sulfate binding protein drives host membrane curvature to facilitate fusion
Source: EMBO Rep. 2024 Feb 6;25(3):1310–25. doi: 10.1038/s44319-023-00040-2 (PMC10933376; doi:10.1038/s44319-023-00040-2)
Supplement: Supplementary file 4 — Source Data Fig. 4 [file 44319_2023_40_MOESM4_ESM.zip › Fig. 4/4C/4C_R18Dequenching.csv]

Time (min)	L cells	L cells	Sog 9	Sog 9
0.00000000	4.86922722912543	6.37553135252974	10.29345230766260	9.08674410590119
0.03333333	4.73415728218862	5.99020520146616	9.96463121096457	9.17500861562164
0.06666667	4.78134304772361	5.71597705518203	9.51770491565811	9.33017089338929
0.10000000	4.97102871622558	5.42178359698904	9.07290316194560	9.18806381641631
0.13333333	5.18483401810913	5.34419411350957	8.76667946220126	9.07843256502261
0.16666667	5.31463645890513	4.97979440534389	8.18223738372360	8.95266476109388
0.20000000	5.38854788717556	4.64671882986671	7.57848129075559	8.87015751383568
0.23333333	5.39015586273433	4.36882091071530	7.08814674788210	8.85406150540250
0.26666667	5.24771140720040	4.19372031961974	6.86173821301909	8.56502260333678
0.30000000	5.22908106969188	4.18638077388520	6.51819018027218	8.22510085345334
0.33333333	5.07953934272613	4.19079323888037	6.12964049376278	7.86056883374891
0.36666667	5.17474258529201	3.94098655727248	5.85823030513729	7.63457601005494
0.40000000	4.87743344921847	4.24409232100027	5.74451904482541	7.51691702649557
0.43333333	4.78688779102971	4.42028510640157	5.70366990417835	7.41494861035091
0.46666667	4.62121086104319	4.49311262270803	5.83910943079185	7.35092947353484
0.50000000	4.38677911406091	4.71749302087839	5.95774576479876	7.10709724502828
0.53333333	4.75267672483102	4.50980135169967	5.91129555994949	7.11767925561029
0.56666667	4.91558128316450	4.80176673350896	5.94804047251736	6.90997182184922
0.60000000	5.19564626755604	4.89189460761827	6.00694821671290	6.68373573354416
0.63333333	5.65807785928550	5.07315517459818	5.73389633685573	6.38727726084048
0.66666667	5.64992708662553	5.13514812339174	5.60898294813946	6.27387540797502
0.70000000	5.57490670969387	5.46407336050713	5.57624569357833	5.94960368140445
0.73333333	5.60357303258646	5.67320672616941	5.71796227490120	5.84175637049200
0.76666667	5.50676181446180	5.53449804934097	5.69241949073772	5.63449492185124
0.80000000	4.99537013933940	5.58574380616609	5.79995026641269	5.30981775426220
0.83333333	4.46179949099256	5.67403679384177	5.94311539882233	5.01518376614162
0.86666667	4.56892393166658	5.79221221772238	6.10607739608457	4.96393602140729
0.90000000	4.11857988034444	5.63371298007401	5.83471549249530	5.05856595511768
0.93333333	4.38578106026581	5.56848713613547	5.64321703882358	4.80285430477001
0.96666667	4.38217697711684	5.47451473806996	5.53129232485207	4.41930710129944
1.00000000	4.24466734312535	5.15786576495105	5.47306057116369	4.43584909485293
1.03333333	4.11547482409302	4.86707995299196	4.93859350517978	4.08712927486874
1.06666667	4.05304101446623	4.91247154833834	4.65762287938157	3.99168845912141
1.10000000	3.84161995220431	5.03204498093029	4.53526859758527	3.76115469602060
1.13333333	3.61800045466895	4.99176485493475	4.31508883239540	3.59508605485617
1.16666667	3.62931173101341	4.92981559391342	4.11528535249284	3.54160838452026
1.20000000	3.53360946154998	4.74195817332687	3.89587814788258	3.55806928987005
1.23333333	3.72046731096584	4.59853121709765	3.74223516261193	3.64653652009974
1.26666667	3.78816862673343	5.07717444964329	3.66835905718638	3.99172900322326
1.30000000	4.05448264772582	4.91950527966727	3.43277636544047	3.78544061302682
1.33333333	4.08109741559514	4.91352005487184	3.44962784308329	3.88732794096779
1.36666667	4.28669649738565	5.15655513178417	3.49414664648352	3.85809564353626
1.40000000	4.59199006382000	5.17507874720944	3.81823580963142	4.16923108110847
1.43333333	4.47022750081785	5.77425654333609	3.93165735972593	4.18646232439336
1.46666667	4.76642768823017	5.86923376016287	4.20562665527140	4.35780169879787
1.50000000	4.78733137049420	5.92707637059463	4.24975917838182	4.51961320926838
1.53333333	4.43196877200570	6.17635879893577	4.19176884987458	4.84826369883841
1.56666667	4.53937044984502	6.27325827774064	4.53241978044794	4.93470372397575
1.60000000	4.49512339826228	6.43005369227207	4.64250966304288	4.94086642745647
1.63333333	4.46712244456643	6.56146651113820	4.73062985415505	4.92554075695838
1.66666667	4.54541422004868	6.48199845345286	4.97055819916129	5.06428267347808
1.70000000	4.82847336582553	6.50545878714007	5.30358009401096	5.15866934257739
1.73333333	5.29722596492396	6.60768817415694	5.11888983044710	5.16953516187233
1.76666667	5.39747492389840	6.34167332905193	5.03825381994993	5.23509497455858
1.80000000	5.94501832537663	6.43599522929527	5.34476722991161	5.22633744855967
1.83333333	6.15649483507161	6.68802998728686	5.44486211000780	5.10620527478765
1.86666667	6.57085350233711	6.59881955639436	5.70120736733083	5.05921466074723
1.90000000	6.86001186575068	6.84050031236757	5.70019338157008	4.69188509801537
1.93333333	7.02557790087108	7.25037899142409	5.89936915600171	4.70712968030976
1.96666667	6.99075691290872	7.46309475440919	5.86416936459307	4.84473636197774
2.00000000	7.30508841093202	7.44081399057218	6.00086430214844	4.96535506497192
2.03333333	7.30153977521611	7.55898941445279	6.14673339658673	4.99474953881084
2.06666667	7.63294908262222	7.92330174707401	6.04914933837429	4.80711143546393
2.10000000	7.59857167412435	8.36004840605163	6.02075773707349	4.82276145877679
2.13333333	7.67215041779641	8.77713556752601	6.04422426467926	5.00346652070790
2.16666667	7.34085200525642	8.91051433614246	6.04181001286796	4.67485657523972
2.20000000	7.28307578000676	9.10815781770840	6.09482698264394	4.71369782480894
2.23333333	7.13480934400142	9.29374347413902	6.26705970686155	4.85989985606844
2.26666667	7.23261861592118	9.36810006247351	6.30129379754567	5.00310162379128
2.30000000	7.16791146153889	9.73245608286697	6.29810698515477	5.32352166068641
2.33333333	7.18870424893679	9.70126301349515	6.48859145306574	5.51241663119058
2.36666667	6.87947391475512	9.87977125082460	6.59240428095131	5.58584199963510
2.40000000	6.68779213866294	10.16850373748890	6.68583582604833	5.76557400312189
2.43333333	7.02968101091760	9.90161513693932	7.03812345035212	5.88582780919946
2.46666667	6.97683960721038	10.32560496642590	6.97993998169997	5.76070871090028
2.50000000	6.99397286402626	10.49467664495380	7.24145173789917	5.67925561029009
2.53333333	7.00156916235563	10.37217613162250	7.66206268846253	6.00746011473981
2.56666667	7.20151260597391	10.62871073015370	7.76959346413750	6.07958807192524
2.60000000	7.28945223480879	10.94981585604010	7.69417223755272	6.15106732348112
2.63333333	7.54767093057427	10.90145349218210	8.07939025656254	6.40503557744937
2.66666667	8.02607138302532	11.12867359554730	8.47764523535334	6.47744734334773
2.70000000	8.30330854833076	11.27550819801050	8.70246036402089	6.14685073688905
2.73333333	8.54661188460280	11.43156092041400	9.02490783593711	5.94271118409049
2.76666667	8.67175674102167	11.76948583860860	9.10868237378895	5.67126842222628
2.80000000	8.88500756857461	12.15450617526660	9.16116820816645	5.99059376837155
2.83333333	9.35320569334243	12.36787725483510	9.09439000306610	6.01074418698940
2.86666667	9.86199133911096	12.60483973140760	9.28052881771675	5.93780534776703
2.90000000	9.94117027352219	12.80130364312330	8.87483794334717	5.71821849216485
2.93333333	10.31305620706290	13.13110263568330	8.53172447592629	5.35705163291370
2.96666667	10.33889471086940	13.35115794440290	8.46793994307194	5.33061687850960
3.00000000	10.48222632533230	13.51424439813540	8.32125000301782	5.16738632447445
3.03333333	10.53562220337010	13.64941436541330	8.15065897003189	4.97062579821201
3.06666667	11.00420846016930	13.61931349034720	8.13622174420036	5.00164203612479
3.10000000	11.15890679840980	13.89825991603210	7.87166803071894	5.12290944474852
3.13333333	11.76150950091770	14.03089599252070	7.84482155057737	5.30596606458675
3.16666667	11.71848229286230	14.09459276443120	8.09204093605371	5.52056599566178
3.20000000	11.71936945179120	14.11722303044600	8.19768859531587	5.23359484279024
3.23333333	12.08754040731680	14.42373644040770	8.60173777845377	5.33604978815707
3.26666667	12.14149075968530	14.48210330410620	8.75455991810858	5.10592146607472
3.30000000	12.54692239022790	14.50923341066070	8.97435340300864	5.25711042186138
3.33333333	12.73666350616300	14.88376868198360	9.05561711897674	5.14824950840277
3.36666667	12.63968594573910	14.81539731844450	9.32210223390720	5.08564941515133
3.40000000	12.76205843050500	14.62705933236350	9.68443314574597	5.24912323379756
3.43333333	12.90350483224380	14.81618369834470	10.03966615725950	5.10300229074175
3.46666667	13.07029071089150	15.06682044762490	10.12010902761180	5.22804030083724
3.50000000	13.44982839019470	15.10452299505890	10.33492915378060	5.30304688925379
3.53333333	13.65232241573380	15.38399367401060	10.86075319828010	5.31269638549332
3.56666667	13.91503235357720	15.71737506389340	10.72285113481910	5.18400940623163
3.60000000	14.40668474252980	16.16792705889550	10.95370189301480	4.94042044233615
3.63333333	14.55716907585760	16.34521203860250	10.90416144584710	5.00107441869894
3.66666667	15.12350915714360	16.39453553344950	11.13322565770260	5.32023758843682
3.70000000	15.34247107030180	16.56033062906020	11.12974913509430	5.10036692412171
3.73333333	15.70321206979720	16.73530015683910	11.23776276113150	5.06067424841371
3.76666667	15.77889781592560	16.59174213729320	10.93844382156750	4.88134768594539
3.80000000	15.67271598161360	16.75976530928760	11.03766957101160	4.97484238480407
3.83333333	15.64915082256270	16.78768179574220	11.18909144461590	5.15907478359586
3.86666667	15.51785130107400	16.82036024936980	11.01280277735530	5.46692614891849
3.90000000	15.67848251465200	16.77745885704050	10.87837723650250	5.66814652638407
3.93333333	15.54025206403070	16.84936893013010	11.18175211910950	6.08453445235054
3.96666667	15.53686977061400	17.25413613983580	11.05452104865440	6.19408461554055
4.00000000	15.56182111549150	17.35872466655310	11.43548998447640	6.57746964260374
4.03333333	15.39836208282740	17.57139674176590	11.59961082260800	6.49544892456770
4.06666667	15.58466545791260	17.94374762447740	11.44509870668530	6.60755336617405
4.10000000	15.67487843150300	18.26734295338080	11.73418121856950	6.62405481562570
4.13333333	15.26112968600120	18.31509368842750	11.67421120357700	6.31535202416428
4.16666667	15.06334869227230	18.70251685255810	11.94166201923190	6.64902998236331
4.20000000	14.79182261257220	18.67119271986960	11.74654218784330	6.34567901234568
4.23333333	14.45226253250610	18.76267491491810	11.77092613113730	6.14291795900991
4.26666667	14.76470881780530	18.84507005334280	12.12369660580340	6.09329197834945
4.30000000	15.06384771916980	18.95446423500530	12.04011520809640	6.03494901579193
4.33333333	15.19875132380750	19.19854781845110	11.92949419010300	6.22611445599951
4.36666667	15.26246042439470	19.44280615298580	11.92215486459670	6.31145979038699
4.40000000	15.33925511918430	19.53787074535710	11.96990876542410	6.20709927223337
4.43333333	15.82347755210670	19.37814825008630	11.47237975215290	6.00316243994405
4.46666667	16.19009597950660	19.25735155987190	11.55470573891800	5.74878874495733
4.50000000	16.28513287977330	19.15402997854930	11.50661384283700	5.72884104684871
4.53333333	16.79807708302140	18.94874113684320	11.66904470470080	5.79873907843256
4.56666667	16.60694978125990	18.76700000436880	11.83075129102120	5.75085649415151
4.60000000	16.89244861409140	18.66586281165760	12.16353176068970	5.74445052605972
4.63333333	16.99336294226260	18.40565844025920	12.30408950114320	5.98645826998317
4.66666667	16.93126181723420	18.29207023246260	12.42890631978700	6.16083845202619
4.70000000	17.24526063065910	17.95466956753470	12.40186669950050	6.62162216951489
4.73333333	17.41199106187380	18.07603419878810	12.48501353188140	7.05718745565489
4.76666667	17.61598216810550	18.44401630427660	12.73648200054560	7.18076587808388
4.80000000	17.54683921907840	18.87517092840880	13.25409758888670	7.64244156581321
4.83333333	17.84071061430210	19.35674124169390	12.95680662084420	7.62379127896369
4.86666667	17.83111820838250	19.62218814575990	12.68539643221870	7.85075716110199
4.90000000	17.99701692810130	19.85950012451010	12.70586928757840	7.75470818382696
4.93333333	18.03937876696000	19.98169482343590	12.43996359308270	7.92629082284255
4.96666667	17.62091698964800	20.27195638212820	12.42011844319390	7.93322386425835
5.00000000	17.53802307722160	20.60677946849460	12.57936249266670	7.95296884185773
5.03333333	17.54179350266980	20.85571239465790	12.48124729905580	8.17032577185834
5.06666667	17.94040509894590	20.96471338637030	12.51702651089910	8.04285511565205
5.10000000	17.88102089813750	21.27546451023820	12.64898951490440	8.03766547061566
5.13333333	18.07469878181990	21.33837490224860	12.77424089887420	7.94388696304405
5.16666667	17.93319693264800	21.44326924337150	12.67675341073420	8.02428591700622
5.20000000	17.81171160681120	21.82365867617310	12.86134710422570	7.86669099312777
5.23333333	17.93674556836390	21.82291598404520	12.60997520563390	7.69016197368688
5.26666667	18.08756258629010	21.86734644840260	12.57627225034830	7.10044801232540
5.30000000	18.50713331226330	21.73960340240370	12.45261427257390	7.03642887550934
5.33333333	18.53563329285670	21.88905927120060	12.75569944496350	7.00792637191105
5.36666667	18.43909931189740	21.89342804842350	13.03724949119640	6.80078655557583
5.40000000	18.66504760162130	21.87219579112000	13.16066604378970	6.78513653226297
5.43333333	18.66632289258170	21.85843414286780	13.60923403032780	6.71365728070709
5.46666667	18.77195025256310	21.68075597321070	13.84220933011760	6.79575908694683
5.50000000	19.11605702214020	21.62785008104080	13.74018304857230	6.89197024062924
5.53333333	19.07114460136070	21.40473662826510	13.71734422643750	6.77929818159703
5.56666667	19.41891090151980	21.44414299881610	13.86190962489770	7.12481501753533
5.60000000	19.32137886676540	21.69779420438010	14.13626520073300	7.20805205862677
5.63333333	19.52154410011590	21.76262685836860	14.05611204059810	7.39001398771514
5.66666667	20.05483751129740	21.84628894218800	14.19304840333460	7.59277504105090
5.70000000	20.63914256089510	21.86144859915160	13.87441544928020	7.69300006081615
5.73333333	21.04673664132720	21.63588863113100	13.90845639981940	7.93833242109104
5.76666667	21.44717800289440	21.53121272886930	14.15929716301270	8.17133937440451
5.80000000	21.60470416022090	21.65755776615680	14.25060416651580	8.36745119503740
5.83333333	21.53434136766640	21.73602100508090	14.37600040559430	8.77191915506092
5.86666667	21.82871178978770	22.12396842247820	14.69873758772790	8.96547669727746
5.90000000	21.85754445497950	22.04126746964790	14.88994633118220	9.11346266901823
5.93333333	21.72868462054550	22.15516149185000	15.25536748533950	9.33130612824099
5.96666667	21.62494247328820	22.42104527363840	15.19723230172350	9.37103934805084
6.00000000	21.30501078452570	22.37941082670370	15.36835447010790	9.53475643130816
6.03333333	21.41479670198670	22.62192165034930	15.51195416784360	9.76095197551136
6.06666667	21.63431308947550	22.92179451893210	15.43518096024450	9.27543635589613
6.10000000	21.79755033240740	22.95250702280940	15.35348267895040	9.39350078047396
6.13333333	21.49536182222440	23.20078463238920	15.51031247661190	9.29664092116199
6.16666667	21.72108832221610	23.34381839866840	15.51876235795150	9.48821180238805
6.20000000	21.70584027812430	23.47759035723490	15.37743205691840	9.37107989215269
6.23333333	21.61102516758990	23.62455602301470	15.14349105640420	9.18936122767541
6.26666667	21.77514956945070	24.02185262366920	14.92949177585120	9.17967118733402
6.30000000	21.40891927408220	23.99782434894300	14.77623507087040	9.18340124470393
6.33333333	21.29325592871680	24.11429594970660	14.67604362070170	9.15064161041173
6.36666667	21.31726466723220	24.32522051403030	14.29309499839450	8.96340894808328
6.40000000	20.91632427876750	24.39035898242440	14.62862771512790	8.83776277646009
6.43333333	21.30867031510780	24.43741071311550	14.74765032942470	8.94982667396460
6.46666667	21.62577418478410	24.22701040205860	14.47493644482110	9.01384581078068
6.50000000	22.12812792831760	24.30586683093270	14.15697948127390	8.93032496097630
6.53333333	22.86413715477040	24.24798053272870	14.25123187198670	8.61335117273815
6.56666667	22.94547853907100	24.27192143191040	14.26673136861520	8.72419874718725
6.60000000	23.18972448170510	24.46467188298670	14.24490653224110	8.64578645421557
6.63333333	23.28736741132570	24.71146410831070	14.46088549927930	9.02357639522390
6.66666667	23.51364838564800	24.91740826660030	14.66899400541280	8.80966571388027
6.70000000	23.80946044102890	25.15135628688890	14.66918714555770	9.18964503638833
6.73333333	24.47871095807620	25.46922851763020	14.82215414032110	9.13215349996959
6.76666667	24.83146752721080	25.48814532300550	14.70462836214740	9.20197044334975
6.80000000	25.17230289823730	25.51313472872080	14.53809327220450	9.31273692959517
6.83333333	25.29096040498810	25.78343097550430	14.57189279756260	9.31326400291918
6.86666667	25.60357303258650	25.66136733989520	14.69516449504720	9.39062214924284
6.90000000	26.30420679674630	26.00706868154670	14.47078393170560	9.48537371525877
6.93333333	26.64210345382060	26.22773561907760	14.54982653600740	9.40688033408340
6.96666667	26.70847403119470	26.48086257137490	14.83837791249300	9.69295951671430
7.00000000	26.72244678432610	26.72166957190350	14.94672953378380	9.72762472379331
7.03333333	27.08900976429300	26.97711197612900	14.75300996844570	9.84654057450992
7.06666667	27.17622857649810	27.16946923725520	14.48560743782700	9.91911451681567
7.10000000	27.07525880089380	27.40529583174960	14.52389747155410	10.21849216485230
7.13333333	27.03334054149960	27.58083330056750	14.40357116127930	10.53789859920130
7.16666667	26.92932115707700	27.47008479796590	14.66281352077580	10.70445376958790
7.20000000	27.07542514319300	27.62146292874090	14.83089373187800	10.70039935940320
7.23333333	26.86699824231640	27.62058917329630	14.85291170839700	10.72565833485370
7.26666667	26.76381056938970	27.72045942061280	15.39896718307510	10.75351213282250
7.30000000	27.24337541793500	27.31162924808980	15.36690591902120	10.68073547000750
7.33333333	27.41459709122770	27.39354382101990	15.14184936517250	10.39315615560830
7.36666667	27.26128493881380	27.81111154798880	15.37492123503470	10.13975551906590
7.40000000	27.31246291952910	28.02059441582890	15.62875567047390	10.14798597174080
7.43333333	27.25729272363340	28.34270436047650	15.82165439019620	10.26150945691180
7.46666667	27.47897156101160	28.61369961161570	15.79818786259040	10.22785785237890
7.50000000	27.94062688867820	28.71592899863260	15.93372395927640	10.51823470980560
7.53333333	28.27303424987940	29.05769844078340	15.90842260029410	10.37154614932390
7.56666667	28.38659059278850	29.32096095623800	15.61668441141750	10.31202740781290
7.60000000	28.51123642230980	29.38920125646030	15.38964817108350	10.19826065803080
7.63333333	28.35287855348740	29.46460635132830	15.14151136991890	10.16448742119240
7.66666667	28.09804215113860	29.70375321651220	15.16323963622050	10.34657098258630
7.70000000	27.75776125444270	30.04360039668500	15.41606008589910	10.48709683958730
7.73333333	28.07813652266970	30.53403932773260	15.47178101770370	10.62928500476390
7.76666667	27.89776602292200	30.71669790342380	15.48023089904320	10.80394899551990
7.80000000	27.13242510437980	30.70992629872830	15.87911358330500	10.95947617020410
7.83333333	27.01593004751850	30.84950873100130	15.96641292880130	10.88925378580550
7.86666667	27.01166059517270	30.54592240177900	15.83140796751380	11.09387986782620
7.90000000	26.97961197886340	30.50415689152760	15.69118822231400	11.43278801516350
7.93333333	27.17334530997890	30.33067274800460	15.63966808866100	11.62456161689880
7.96666667	27.15748734412340	29.92848311686040	16.12517412791190	11.97052443795740
8.00000000	27.32832088538460	29.52419647264930	16.22951809119590	11.99610776622270
8.03333333	27.34545414220050	29.35691599278280	16.34883041571000	11.84698655963020
8.06666667	27.43777411824720	29.42900081696130	16.32772985487930	11.85996067222120
8.10000000	27.44509317941130	29.49129958016050	16.66514568802550	11.92138498651910
8.13333333	27.70458716613710	29.44516529268620	16.92839570552890	11.95848283970890
8.16666667	27.97578056123890	29.08168302773740	16.83733012720690	11.78568387763790
8.20000000	28.43654872997650	29.36443028960620	16.88199378571580	11.77696689574080
8.23333333	28.72376643323300	29.48247465017020	17.24384184719230	11.80510450242250
8.26666667	28.93967873757280	29.42078751578220	17.29927306877960	11.66036205882950
8.30000000	29.28822130179480	29.22834287911160	17.28725009475940	11.58405805915380
8.33333333	29.40011422171210	29.42205446117690	17.19743992737930	11.84585132477850
8.36666667	29.69393016950280	29.54416178455810	17.09995243923930	12.10671207606070
8.40000000	29.41835642718920	29.92188626325380	16.91395847969730	11.84508098684340
8.43333333	29.61070357247810	30.24141862933980	16.72757823986560	11.79573881489590
8.46666667	29.53812288260110	30.69044155231390	16.91434475998720	12.17729935737600
8.50000000	29.37272318977990	31.32234148984040	16.94075667480270	12.38711508443310
8.53333333	29.28722324799970	31.94987265014390	16.88551859336030	12.69484481745020
8.56666667	29.32520473964660	32.37705168700330	16.99068340226020	12.94589389608550
8.60000000	29.44924064740420	32.86325290414470	16.70145603526740	13.10397534918610
8.63333333	29.22972425991540	32.61431997798140	16.57490095531940	13.19669971010970
8.66666667	29.08711346208230	32.82428341131600	16.29962796379590	13.25950252387030
8.70000000	29.60055669222790	32.76041188831660	16.10127303498010	13.38287822579010
8.73333333	29.70318989082400	32.47718406095320	16.18466129254210	13.74120699791200
8.76666667	29.78835714800580	32.49326116113360	16.29209549814460	13.61138478379860
8.80000000	30.01463812232810	32.34564017877040	16.43733688711200	13.66502463054190
8.83333333	30.13967208388090	32.30116602664080	16.45206382316090	13.74923473007760
8.86666667	30.03493188282850	32.31401023167630	16.40923499602860	13.62553467534310
8.90000000	30.08544449434710	32.60383491264630	16.35954969375220	13.78462973098990
8.93333333	30.27524105771520	32.52790556451150	16.56543708821920	14.04828802529950
8.96666667	30.05073440125090	32.53039576752860	16.79773639750170	14.15289180806420
9.00000000	30.40105128333080	32.43292834768480	16.81212533829700	14.18147539986620
9.03333333	30.42672344483810	32.35686793623330	16.97508733555930	14.01496077358150
9.06666667	30.84313366712690	32.61274721818110	17.15070001231270	13.88720630866220
9.10000000	31.29536293117310	32.55407454007700	17.37585313623380	13.66563279206960
9.13333333	31.10395839224620	32.46425248037330	17.31520713073410	13.66660585051390
9.16666667	31.39222959673080	32.58972376221620	17.48753642502420	13.87301587301590
9.20000000	31.30140670137680	33.01550479036420	17.77589466136500	13.99995945589820
9.23333333	31.23520246630180	33.30214026396150	17.93697354221440	13.93817024468370
9.26666667	31.01368997122280	33.63180819320480	18.08791256545640	13.76902025177890
9.30000000	31.10595449983640	33.87161037497220	18.06705342980680	13.92426361775020
9.33333333	30.93545364317360	34.25392206975190	18.07680700712450	14.12341624602160
9.36666667	31.06991366834670	34.69813933778080	18.05044337734520	14.01175778953560
9.40000000	31.09724925284580	34.78643232545640	18.07907640382710	14.03839526444890
9.43333333	31.25194759108630	35.17652044369300	18.24778432040020	14.14210707697300
9.46666667	31.13168210877680	35.09582912838530	18.11601445653990	13.89280139471710
9.50000000	31.39866149896590	34.74143392006010	18.08501546328290	13.74923473007760
9.53333333	31.57221196444710	34.71238155152750	17.91292759417390	13.73986904255100
9.56666667	31.61740162239190	34.58398318894520	17.96406144753710	13.84167528228830
9.60000000	31.62438799895760	34.30883759944430	17.89829722819750	14.03916560238400
9.63333333	31.77243264523070	34.25759184261920	17.96063320996510	13.90013987715140
9.66666667	31.79328088006170	34.30066798603740	17.90003548950160	14.38877739260880
9.70000000	31.79172835193590	34.06973442203260	17.97444273032570	14.53530377668310
9.73333333	31.59056506479030	34.00411538814400	18.00833882575620	14.65219242230740
9.76666667	32.04129724814390	34.01237237709540	17.73152071307340	14.92878428510610
9.80000000	32.14343141984240	33.94172924940040	17.76367854719980	15.14524924486610
9.83333333	31.78529644970090	34.20730721678310	17.86758794515790	15.30357396257780
9.86666667	32.38290888323320	34.63649589116500	17.85131588794970	15.33029252569480
9.90000000	32.21978253516750	35.07276198464810	17.77367354969860	15.33957712501770
9.93333333	32.47622691307510	35.41675950318270	17.67652405681220	15.21364714468160
9.96666667	32.85781614740150	35.39950283315200	17.63316409428140	15.44896511180040
10.00000000	32.68121607310190	35.76053858285610	17.73490066560920	15.39118976666870
10.03333330	33.35395977843210	36.12830224948340	17.93026192217900	15.46177704798390
10.06666670	33.31947147506810	36.80074443963880	17.94252632138040	15.34886172434070
10.10000000	33.19221961619290	36.76509521749960	17.89313072932130	15.26177299357380
10.13333330	33.35196367084190	37.00948461535100	18.06985396190790	15.20614648584000
10.16666670	33.70971050895200	37.36086536739230	18.04189692593320	14.98497841026580
10.20000000	33.59055397530370	37.66239837131980	18.18134411055340	14.87627967321450
10.23333330	33.77037000072080	37.81386387763930	18.34918289647450	14.61464858399720
10.26666670	33.92889421184240	37.76493357274230	18.42668037961700	14.62887956374550
10.30000000	34.10311004652040	37.81954328802910	18.48124247055220	14.44935028076790
10.33333330	34.64538594185780	37.60809447043870	18.22306238185260	14.33071823876420
10.36666670	35.27144290855060	37.47025954905480	18.14450262791310	14.17916438606090
10.40000000	35.30033102117540	37.45256600130190	18.24276267663270	14.09377850757160
10.43333330	35.47787370183700	37.45627946194140	18.34865176107600	14.20057167183600
10.46666670	35.54596314963600	37.15347951261920	18.31543165615260	14.34263820470720
10.50000000	35.85574795814830	37.03255175908810	18.52257446156150	14.44189016602810
10.53333330	35.95327999290270	37.03285757349380	18.52131905061960	14.67578908958220
10.56666670	36.38521549644860	36.64875468005260	18.70340192222730	14.89379472521230
10.60000000	36.44216001020230	36.85950449328740	18.47689681729180	15.24462283849260
10.63333330	36.56780389351880	36.91870142465830	18.78505191848520	15.39621723529770
10.66666670	36.74667731257380	36.95522440224210	18.93560466143740	15.54890632285270
10.70000000	36.50814245554500	37.30599352547210	18.88022172488630	15.61264165095580
10.73333330	37.01448841425890	37.73304149901480	18.89403124524690	15.89912627460520
10.76666670	36.76519675521620	37.93457319230920	18.64941925172680	16.24302134646960
10.80000000	36.85496614934210	37.85038685522310	18.91117243310710	16.38812868697930
10.83333330	37.02796214049270	37.62880247447540	18.82295567192250	16.80565184779740
10.86666670	36.96497385653530	37.95265993001220	18.96877648132460	16.62267631616290
10.90000000	37.10209535849540	38.03151635888630	18.97486039588900	16.87267124815020
10.93333330	36.92094859468480	38.41692988549430	19.11493528598020	17.10498895173220
10.96666670	36.66860732682380	38.08966478372370	19.26292892201240	17.43412597052440
11.00000000	36.45097615205900	38.24506218954380	19.17736783782020	17.68943217985360
11.03333330	36.13642286430350	38.33724338894790	19.26973711212030	17.64775284315510
11.06666670	35.88818470648900	38.41404649252720	19.05612411185710	17.93537270165620
11.10000000	36.39824564321790	38.41535712569410	18.88123571064710	18.13116016947430
11.13333330	36.51690314996870	38.39678982249660	18.74598932417850	18.11778061586490
11.16666670	36.56442160010200	38.72309379327820	18.69369662994590	18.12507855419730
11.20000000	36.98310516714630	39.00361297876340	18.24768775032770	18.18062397372740
11.23333330	36.69405769859880	38.98744850303850	18.38346527219480	17.73143586936690
11.26666670	36.70509173777800	39.36246433985590	18.84222140137660	17.80421253218190
11.30000000	36.65801686710910	39.42886975364470	18.74347850229470	17.96886212978170
11.33333330	37.01182693747190	39.71397615521390	18.78751445533270	17.90054531816980
11.36666670	37.03594657085350	39.89191645150440	18.99885805889330	17.89401771777250
11.40000000	36.90475794423100	40.14609191033520	19.30488861849270	17.92203369214860
11.43333330	37.09505353449660	40.05220688781420	19.38224124652650	17.97514646556790
11.46666670	36.83589223236910	40.47200269116680	19.22077608538730	18.23552068762800
11.50000000	37.02513432140660	40.58375601252970	19.33960555953910	18.06304607837170
11.53333330	37.40594729167010	40.78856428874120	19.57711965273400	18.08319649698960
11.56666670	37.24814389717830	41.31810377593410	19.74529643390860	18.11879421841110
11.60000000	37.16552722191730	41.31316705767220	19.75094578314710	18.24431875772870
11.63333330	36.62352856374510	41.45130779346170	19.71738768297010	18.28660625595490
11.66666670	36.42552578028400	41.33466144160910	19.91593575193080	18.24898132944110
11.70000000	36.67526101879110	41.32522488280760	19.70686154507290	18.13480913864060
11.73333330	36.41809582425380	41.52697501496310	20.04311853734970	18.06353260759390
11.76666670	36.49333799091770	41.37572794750480	20.07658006745420	18.30448620486930
11.80000000	36.84892237913850	41.33142854646410	20.15335327505330	18.37466804516610
11.83333330	36.85507704420820	41.19940409878680	19.78088250560710	18.42299661456750
11.86666670	36.98421411580750	40.93146699170370	19.67552455656230	18.52030245899980
11.90000000	37.39851733563990	40.80783059629440	19.94814187109340	18.59210606337040
11.93333330	37.77811046237610	40.90398738297140	19.69367973018320	18.96478744754610
11.96666670	37.91412301567500	40.89808953372040	19.42796717583240	18.80232723144600
12.00000000	37.76995968971620	40.95885922489150	19.29730786780520	18.99207362808900
12.03333330	38.00744104551680	41.09153898915230	19.09740781783020	19.32684627703790
12.06666670	38.19956640107350	40.80887910282790	18.96061631020240	19.24385250055750
12.10000000	38.19324539370450	40.53639846743300	19.18745941039140	19.43177441261730
12.13333330	38.28689610814470	40.75234712556300	19.40044470518360	19.75795171197470
12.16666670	37.83577579275970	40.69446082735900	19.21454731571410	19.76038435808550
12.20000000	38.23427649416970	40.91962760542950	19.42845002619460	19.71870502138700
12.23333330	37.66250256444380	40.99420263262520	19.56181329625040	19.99347239960270
12.26666670	37.95127279582590	41.21181142610000	19.60111731573830	20.05303168521560
12.30000000	38.36563146309140	41.32430743959070	19.22434917806800	20.27492955462300
12.33333330	38.40350205987210	41.72619125632930	19.31869813885330	20.35824768391820
12.36666670	38.72376643323300	42.03008339995720	19.65712795776020	20.09548135984920
12.40000000	38.94328282072180	42.28578793081610	19.90038797026610	19.71270449431370
12.43333330	38.90419238041370	42.37709537477560	19.80541130400980	19.65192888564540
12.46666670	38.81542104008300	42.38268740962090	19.72308531724480	19.67126842222630
12.50000000	39.03305221484770	42.32349047825000	19.89000668747750	19.70333880678710
12.53333330	39.35564538039710	42.37735750140890	19.79614057705450	19.69867623507470
12.56666670	40.04136378506360	42.47469385793610	20.02172826630160	19.52920188935510
12.60000000	39.90124812171820	42.41195821701460	20.46479175871000	19.58454458837600
12.63333330	40.19689383479990	42.56870994377380	20.50960027232760	19.60287052241080
12.66666670	40.41724193378470	42.21448948653760	20.74247900204490	19.61442559143710
12.70000000	40.41652111715490	42.31658781023780	20.85435543098020	19.65638873684850
12.73333330	40.43104834461690	41.95017846454960	21.24575393462690	19.92945326278660
12.76666670	40.11233649938170	41.84004159075920	21.72266523742960	19.88388169231080
12.80000000	40.08383651878840	42.10011489884100	21.56308319270320	19.91092460824260
12.83333330	39.53013845224040	42.27923476498160	21.71349108054670	19.87309696121960
12.86666670	39.79284839008380	42.37735750140890	21.84796490643570	20.10192787204280
12.90000000	39.76390483002590	42.53105108411210	21.83405881600260	20.15658132133230
12.93333330	39.63049830608090	42.36560549067920	22.00006277054710	20.09276490502540
12.96666670	39.35087690115380	42.55988501378350	21.93164287421510	20.19574692371630
13.00000000	39.06271659153540	42.94726449014180	22.04178104184620	20.08339921749880
13.03333330	38.78010102522300	43.37221545061750	21.98055561591180	20.06405968091790
13.06666670	38.90385969581540	43.53639409865570	22.09962651524480	20.19392243913320
13.10000000	38.57616536642440	43.60170731813870	21.94496954421340	20.24144012649760
13.13333330	38.80815742635190	43.84312594747860	21.85800819397070	20.37385716312920
13.16666670	39.07519226397410	43.86706684666030	21.51397731086150	20.56056275213360
13.20000000	38.94555616547730	44.15627989881910	21.70972484772110	20.42696993654850
13.23333330	39.41314436848150	44.22251056151890	21.58205921193990	20.47866366640310
13.26666670	39.87175008732970	44.12775178355330	21.63372420070160	20.35638265523320
13.30000000	39.90069364738760	43.96335469665400	21.83898388969770	20.78128484258750
13.33333330	40.06459625951620	44.09533545655910	22.14902210730380	21.06720184881100
13.36666670	40.08888223519690	43.69559234065980	22.05428686622870	21.13904599728350
13.40000000	40.31394336599190	44.08157380830680	21.74844944677420	21.34111780088790
13.43333330	40.55009398339910	44.07777297212280	21.85245541480470	21.35984917594110
13.46666670	40.28732859812260	44.01128018278960	21.65535589693080	21.50690263333940
13.50000000	40.22583739485780	43.95688890636400	21.26849618668930	21.64909079851610
13.53333330	40.57388093218220	43.51009405977360	21.10649989015150	21.74809949522590
13.56666670	40.34344140038040	43.79367138931490	20.97381261060290	21.96290214681020
13.60000000	40.25439282288430	43.65631703342550	21.12359279297550	22.00693304141580
13.63333330	39.92636580889490	43.57151906752820	21.00939868230140	21.88359788359790
13.66666670	40.41202987507690	44.08209806157350	20.94508301404850	21.91031644671490
13.70000000	39.97255352063480	44.39507726182520	21.24338796785180	21.91501956252910
13.73333330	40.18597069048690	44.67948465903880	21.01311663009070	21.72425956334000
13.76666670	40.22994050490430	44.92741276644080	21.17762374851220	21.71221796509150
13.80000000	40.22306502320480	44.83833339886500	21.18361109300420	21.53463479900260
13.83333330	39.76673264911200	45.14427886778770	21.16193111173880	21.22678343368000
13.86666670	39.69137958758200	45.21815489062770	21.08984155265360	21.36957976038440
13.90000000	39.39090994782400	45.24458599282650	20.91268375474100	21.40347462952830
13.93333330	39.26942462198710	45.11819726776670	20.91379431057420	21.29887084676360
13.96666670	39.30579813807520	44.96057178556290	20.93446030607880	21.30669585842000
14.00000000	39.66071715709920	45.17062259444200	20.72693122038010	21.48249508402770
14.03333330	39.93939595566420	45.28805532619480	20.84175303652520	21.46234466540980
14.06666670	39.84469173999590	45.43213759900740	21.01900740451030	21.53641873948390
14.10000000	40.14920904236740	45.36599431185200	21.34879420193290	21.52036327515250
14.13333330	40.12325964369480	45.14987090263310	21.83285169009700	21.76070871090030
14.16666670	39.94621598993070	45.12396405370100	22.08557556970310	21.91822254657500
14.20000000	40.15259133578410	44.95489237517310	22.25428348627620	21.92815585152750
14.23333330	40.04513421051170	45.03121491325790	22.23448662142360	21.94218411076650
14.26666670	40.25306208449080	45.19836432980770	21.79156798412390	22.09244055221070
14.30000000	40.23886754162720	45.37254747768650	21.85631821770270	22.07585801455530
14.33333330	40.31904452983350	45.27481793120920	21.94989461790840	22.43848446147300
14.36666670	40.42134504383120	44.99110953835130	21.87432853621500	22.88876725658340
14.40000000	40.63431863421880	45.15589981520070	22.19518260193570	22.83241095501630
14.43333330	40.12791722807190	45.56551636762390	22.62931336264230	22.96608485880520
14.46666670	40.22262144374030	45.72820963140630	22.86586175511280	22.98996533479290
14.50000000	40.36168360585750	45.79644993162860	22.81197565468470	23.23201362281820
14.53333330	37.94301112829980	43.86357182488190	19.53709135770280	19.82310608364250
14.56666670	36.14568258562470	42.70903506817480	17.50569159864510	17.85055444059280
14.60000000	35.76930541000600	42.52030389214360	16.81521558061550	17.18323906829650
14.63333330	36.41659874356120	43.01244664630810	17.55914313374710	17.81617304222670
14.66666670	37.52804253927060	44.13351856948760	19.06959563696410	19.40221776237100
14.70000000	39.53219000726360	46.15333534297080	21.68649974529640	22.08015568935110
14.73333330	42.46619092769100	48.64305779455390	25.05877496034590	25.82663342050320
14.76666670	45.71773929725920	51.73322498765820	29.22625643699890	30.05169372985470
14.80000000	49.68755371470080	55.31811251348860	34.13974172334120	34.91787792170930
14.83333330	54.03707215374460	59.13388991555150	39.57721622280650	40.54004743659920
14.86666670	58.70397169963020	63.27286945656780	45.22043326163000	46.45109367714730
14.90000000	63.29795787104040	67.60494895083820	51.68913127977070	52.65105718745560
14.93333330	68.15027363308220	71.91317492147120	57.95160390819080	58.95980052301890
14.96666670	73.08004945911030	76.21642048607010	64.58205679768810	65.28897808591290
15.00000000
