# Supplementary material for: The vaccinia chondroitin sulfate binding protein drives host membrane curvature to facilitate fusion
Source: EMBO Rep. 2024 Feb 6;25(3):1310–25. doi: 10.1038/s44319-023-00040-2 (PMC10933376; doi:10.1038/s44319-023-00040-2)
Supplement: Supplementary file 4 — Source Data Fig. 4 [file 44319_2023_40_MOESM4_ESM.zip › Fig. 4/4F/Fig. 4f_R18Dequenching.csv]

Time (min)	L cells.1	L cells.2	L cells.3	Gro2c.1	Gro2c.2	Gro2c.3
0	5.941	2.463	9.332	7.242	2.673	13.368
0.05	6.239	2.436	11.777	8.109	2.257	2.618
0.1	8.063	2.066	5.518	7.364	2.209	12.839
0.151	7.215	2.462	8.232	8.268	2.243	14.373
0.201	7.2	2.436	6.393	5.093	2.518	10.617
0.251	6.055	2.436	7.672	3.322	2.637	11.173
0.301	5.828	2.041	8.681	1.905	2.534	8.555
0.352	6.691	1.93	9.354	2.259	2.889	8.951
0.402	6.719	2.421	6.124	11.077	2.436	2.618
0.452	4.442	2.355	6.124	2.296	2.778	13.169
0.502	3.239	2.434	7.896	3.261	2.822	13.05
0.553	4.102	3.215	1.705	4.043	2.725	9.216
0.603	5.503	2.681	7.851	2.662	2.72	7.285
0.653	4.201	3.077	11.799	1.917	2.415	5.871
0.703	1.627	3.199	10.319	2.736	2.801	4.76
0.754	2.122	2.346	7.133	3.725	1.882	4.919
0.804	1.952	1.874	6.191	5.325	1.57	1.692
0.854	3.819	2.575	6.572	6.448	1.059	2.116
0.904	3.31	2.483	6.999	5.215	1.073	16.237
0.955	5.644	2.179	3.836	6.4	1.027	15.073
1.005	4.824	0.183	1.413	5.618	0.417	11.622
1.358	0	0	2.939	0.171	1.297	6.651
1.408	0.962	3.443	0	1.954	3.072	7.285
1.458	1.033	5.241	2.961	0	0	8.158
1.509	3.89	1.661	1.638	0.794	5.203	8.343
1.559	1.471	3.732	1.929	0.83	3.428	5.011
1.609	1.811	1.584	3.97	0.623	5.62	8.846
1.659	1.938	3.382	7.402	7.56	8.97	6.029
1.709	2.532	4.022	5.137	1.71	9.897	7.616
1.76	3.367	4.129	4.621	1.881	7.133	6.36
1.81	3.919	5.149	7.559	5.874	5.203	3.755
1.86	2.73	5.363	10.677	6.534	9.989	2.896
1.91	4.781	3.443	9.399	11.639	11.842	5.818
1.961	2.773	7.13	7.829	11.004	9.85	2.684
2.011	4.923	5.256	5.72	10.674	9.619	2.049
2.061	7.002	4.738	5.204	11.309	12.876	4.654
2.111	4.88	5.393	8.502	11.212	14.544	0.793
2.162	6.38	7.099	7.918	10.576	12.969	3.702
2.212	8.474	4.54	12.674	12.811	13.911	4.892
2.262	8.544	3.215	11.821	14.68	14.791	0
2.312	10.624	6.368	8.188	9.929	17.261	1.811
2.363	9.718	4.586	11.844	12.604	14.729	2.684
2.413	10.284	2.803	13.638	9.367	17.848	3.332
2.463	11.741	4.616	7.29	8.659	16.103	5.699
2.513	11.147	5.637	13.706	10.125	17.045	4.284
2.564	10.398	8.531	12.382	6.497	16.227	2.962
2.614	9.718	7.16	12.225	10.418	19.392	4.509
2.664	11.982	5.545	10.386	8.024	21.476	6.823
2.714	10.794	6.277	16.734	8.464	21.569	3.729
2.765	10.581	4.433	16.061	10.405	22.804	3.517
2.815	12.717	6.307	15.343	13.043	25.737	4.786
2.865	10.383	7.236	13.751	12.274	23.915	6.188
2.915	10.893	6.109	14.85	12.469	24.224	6.294
2.966	11.6	8.349	19.179	13.752	24.008	6.823
3.016	12.76	8.516	16.33	16.182	25.876	8.158
3.066	12.024	5.21	16.42	16.475	23.313	6.175
3.116	12.675	9.095	12.539	13.898	24.61	10.274
3.167	15.434	7.617	15.074	15.755	22.433	9.203
3.217	14.571	11.761	12.786	15.034	20.905	8.462
3.267	14.557	9.689	16.196	15.865	25.66	7.748
3.317	15.632	6.079	17.654	15.926	28.069	9.771
3.368	11.84	11.258	13.908	19.504	28.208	14.148
3.418	14.896	9.689	15.837	17.843	27.574	7.034
3.468	15.504	10.42	14.984	17.281	23.097	6.466
3.518	15.179	7.191	17.407	17.367	24.24	6.69
3.569	15.165	8.151	17.519	19.663	26.54	7.828
3.619	15.603	9.232	15.994	20.213	28.81	6.981
3.669	14.33	11.06	16.644	18.661	30.029	8.78
3.719	12.477	12.767	16.51	20.835	26.308	11.12
3.77	12.972	10.375	21.893	17.941	29.335	12.931
3.82	14.472	7.374	19.134	19.382	28.717	11.001
3.87	12.717	13.208	22.275	20.982	32.145	12.667
3.92	14.585	10.299	19.291	19.98	32.191	14.492
3.971	15.844	11.395	26.021	24.585	31.604	13.936
4.021	14.613	11.091	25.639	19.638	32.515	15.708
4.071	18.447	12.188	22.162	20.445	31.836	20.984
4.121	15.236	12.523	23.822	23.107	31.373	18.419
4.172	16.325	10.954	22.454	23.718	33.611	16.501
4.222	15.717	13.391	22.746	22.264	33.812	18.326
4.272	16.806	12.249	26.581	23.034	32.685	17.599
4.322	15.858	12.721	22.521	21.458	34.785	18.617
4.373	14.924	9.963	20.009	24.89	35.649	16.806
4.423	16.622	10.207	22.118	26.282	35.757	20.058
4.473	14.09	12.112	19.201	25.916	30.956	18.26
4.523	17.343	11.456	22.678	23.644	36.359	21.433
4.574	19.168	11.258	20.839	26.453	32.53	18.868
4.624	15.943	11.807	16.465	24.963	36.715	18.379
4.674	18.206	12.492	22.858	24.939	36.591	19.265
4.724	16.339	11.03	19.583	24.218	37.27	20.283
4.775	17.655	12.279	18.013	25.037	39.833	19.053
4.825	19.168	11.152	21.691	25.244	39.216	19.913
4.875	16.466	15.235	17.317	25.879	37.872	22.994
4.925	14.882	12.843	20.974	25.733	38.135	21.87
4.976	16.466	12.675	20.256	30.447	42.921	23.946
5.026	17.442	13.909	22.925	28.249	39.88	20.217
5.076	19.395	15.021	20.031	30.313	38.583	22.98
5.126	16.608	11.487	24.136	28.53	39.494	22.967
5.177	18.051	10.786	20.772	27.32	37.317	23.774
5.227	18.093	14.61	17.34	28.175	44.357	21.737
5.277	17.343	13.269	22.432	29.421	44.944	20.296
5.327	17.329	11.456	21.265	29.665	39.524	22.319
5.378	17.98	14.899	20.525	29.091	40.466	22.055
5.428	19.465	13.071	24.989	26.209	43.153	22.319
5.478	18.418	13.346	21.848	27.455	41.964	22.478
5.528	19.083	15.433	19.471	30.85	41.115	22.147
5.579	19.819	12.599	23.374	31.864	39.602	18.723
5.629	19.31	14.549	23.149	29.958	40.513	23.47
5.679	20.837	13.483	23.822	32.096	38.768	23.403
5.729	18.376	13.559	22.297	29.751	43.678	25.36
5.78	18.73	15.859	25.325	29.824	45.546	25.625
5.83	20.088	14.275	26.604	29.458	38.891	27.78
5.88	16.678	15.128	21.691	29.384	42.026	26.246
5.93	18.843	14.077	29.812	32.56	46.982	28.23
5.981	18.348	14.214	25.998	31.644	46.349	27.145
6.031	19.069	12.569	26.761	30.691	44.712	25.545
6.081	19.578	17.139	27.725	33.28	44.388	27.859
6.131	19.635	13.635	28.914	29.336	43.245	26.326
6.182	21.516	15.753	25.011	30.801	43.508	25.625
6.232	19.154	15.021	28.869	30.936	46.657	27.978
6.282	20.47	16.621	25.751	32.731	43.539	27.383
6.332	21.191	17.444	26.761	35.027	45.376	25.347
6.383	19.239	19.18	26.626	33.928	44.882	24.937
6.433	18.291	16.225	27.838	33.964	43.446	25.387
6.483	19.946	14.747	26.424	31.534	54.686	27.529
6.533	20.187	16.012	26.424	30.337	50.023	29.155
6.584	21.092	15.204	27.524	30.068	44.434	27.251
6.634	21.347	14.534	23.351	31.778	44.712	28.19
6.684	21.403	15.082	29.52	28.994	45.083	29.71
6.734	19.677	18.099	27.344	30.74	45.824	26.352
6.785	21.417	15.128	28.825	31.583	44.419	30.015
6.835	23.412	15.021	28.6	34.722	44.727	28.401
6.885	23.907	15.143	27.322	28.688	44.604	28.56
6.935	22.139	14.092	33.154	31.681	48.927	28.719
6.986	22.351	14.244	28.914	32.474	48.109	30.781
7.036	22.648	16.347	28.331	33.537	46.966	29.79
7.086	21.403	17.718	28.376	32.877	49.174	31.178
7.136	23.256	16.971	27.367	31.681	48.433	31.482
7.187	22.846	16.712	32.189	32.022	48.649	29.274
7.237	22.945	16.057	31.629	33.317	47.939	31.469
7.287	22.082	16.362	28.331	29.58	48.973	30.345
7.337	21.672	19.394	33.019	33.525	46.904	30.636
7.388	22.846	18.647	28.017	34.355	49.159	29.777
7.438	22.691	18.662	30.485	31.302	50.301	30.305
7.488	25.407	14.214	27.703	30.642	47.584	33.532
7.538	23.327	16.545	30.215	28.566	45.916	31.482
7.589	23.2	18.815	31.898	30.337	48.803	28.547
7.639	22.323	17.718	32.526	29.507	48.14	31.059
7.689	21.87	17.352	32.122	31.375	48.464	32.937
7.739	23.78	14.488	29.789	33.28	48.217	30.98
7.79	22.111	17.367	31.382	33.696	47.846	34.497
7.84	25.435	15.844	32.907	31.925	50.208	31.733
7.89	22.818	19.211	29.879	31.619	53.08	33.148
7.94	23.299	16.012	30.956	30.545	48.572	35.515
7.991	20.342	17.642	29.879	33.048	49.035	34.854
8.041	24.303	18.388	31.718	31.766	46.92	32.051
8.091	25.011	18.571	29.901	29.836	47.491	32.289
8.141	20.951	16.469	31.853	28.774	50.425	30.927
8.192	22.86	20.293	34.029	34.086	48.973	34.88
8.242	23.709	16.301	31.247	26.942	50.471	32.844
8.292	23.596	22.09	29.498	29.238	52.524	33.32
8.342	21.799	17.611	32.257	32.633	52.725	34.008
8.393	23.865	20.201	27.613	32.084	53.08	36.731
8.443	23.355	21.664	28.645	33.195	51.675	37.459
8.493	25.237	20.125	29.296	33.659	51.891	35.859
8.543	23.582	20.384	30.933	31.253	51.366	36.956
8.594	23.285	23.324	30.933	34.587	53.08	37.498
8.644	24.36	19.5	31.673	33.781	47.368	37.234
8.694	22.337	18.754	33.625	30.252	51.305	37.816
8.744	25.52	17.428	28.533	33.378	49.035	39.323
8.795	24.912	18.419	29.251	33.708	53.157	38.979
8.845	21.559	19.439	34.836	32.975	47.244	37.155
8.895	25.675	20.003	30.328	31.058	55.797	37.353
8.945	24.176	18.312	31.135	32.218	49.699	38.265
8.996	22.86	20.216	29.542	32.963	51.86	39.416
9.046	24.19	20.734	28.668	33.451	56.199	37.34
9.096	23.794	17.626	33.782	34.819	51.644	38.08
9.146	24.332	18.754	31.696	31.998	55.411	39.852
9.197	23.921	18.068	31.494	35.271	56.183	38.688
9.247	23.667	17.718	32.369	33.5	53.651	37.287
9.297	24.162	20.521	30.664	32.804	53.744	38.45
9.347	21.941	20.902	35.644	36.004	52.37	39.455
9.398	22.521	20.475	31.763	30.765	53.79	37.287
9.448	24.643	20.567	33.625	30.74	52.74	40.949
9.498	21.488	16.834	34.567	32.413	54.223	39.905
9.548	23.355	20.75	31.068	34.624	56.338	40.288
9.599	24.544	18.921	33.558	35.027	54.269	39.746
9.649	23.2	18.723	33.715	31.497	56.492	40.011
9.699	23.907	19.653	34.231	35.552	54.022	38.371
9.749	22.111	22.029	34.567	33.366	53.945	38.054
9.8	25.916	20.018	33.199	34.209	59.379	37.406
9.85	29.212	19.698	34.051	34.929	58.499	40.725
9.9	23.907	17.992	29.116	35.65	57.511	39.442
9.95	24.897	19.653	31.584	36.456	58.607	36.943
10.001	24.968	22.182	27.882	32.804	53.404	41.372
10.051	24.459	20.917	34.881	36.59	57.187	39.971
10.101	24.685	19.668	33.221	37.445	55.628	40.976
10.151	25.124	18.282	31.987	35.906	56.183	41.439
10.202	25.576	21.511	33.76	37.653	55.658	38.054
10.252	25.746	15.844	29.924	38.447	54.099	38.966
10.302	24.091	20.414	31.741	37.811	56.245	38.45
10.352	26.241	17.931	35.038	37.97	55.751	39.416
10.403	24.798	20.11	35.105	37.103	58.978	39.799
10.453	26.538	19.257	32.548	40.022	58.422	38.781
10.503	25.633	20.018	35.532	37.689	55.473	40.156
10.553	28.887	19.333	33.378	39.448	60.321	38.252
10.604	24.657	20.43	36.339	39.472	57.341	38.675
10.654	26.581	21.511	34.859	38.141	54.084	37.829
10.704	25.902	19.15	35.307	39.448	57.666	40.328
10.754	25.902	19.257	36.631	39.338	54.346	37.921
10.805	26.029	18.51	34.343	38.556	60.043	38.239
10.855	27.09	15.859	36.092	41.805	58.082	41.491
10.905	26.086	20.673	35.307	39.778	58.932	37.71
10.955	28.335	17.946	35.105	40.779	56.801	38.186
11.005	26.439	18.282	33.535	41.952	56.585	40.249
11.056	26.213	20.079	34.702	38.459	58.438	41.465
11.106	26.001	18.83	36.698	38.605	56.307	40.963
11.156	25.888	16.819	30.552	37.86	57.048	40.658
11.206	24.416	19.805	35.285	39.289	60.908	42.338
11.257	28.604	22.273	36.406	38.898	60.012	40.328
11.307	26.185	19.714	32.144	39.472	56.863	41.161
11.357	26.51	22.243	35.778	43.258	59.132	42.457
11.407	26.949	20.612	38.022	43.381	57.666	43.62
11.458	24.275	19.074	34.231	40.669	58.854	38.305
11.508	25.548	21.74	28.331	40.132	58.175	40.156
11.558	26.963	19.257	32.167	40.401	55.967	43.105
11.608	26.722	18.251	35.958	40.914	56.631	41.531
11.659	26.51	20.201	36.137	40.718	60.661	41.981
11.709	23.568	21.557	33.042	40.572	56.461	42.748
11.759	25.831	21.45	38.313	41.414	60.753	42.179
11.809	24.756	20.125	32.795	42.233	57.48	44.215
11.86	28.109	21.009	33.782	43.381	60.105	41.346
11.91	25.534	20.034	39.098	44.809	58.731	43.276
11.96	28.25	19.561	38.627	39.485	59.086	41.28
12.01	26.298	19.241	33.176	39.656	60.043	45.775
12.061	27.316	19.683	37.326	44.419	58.314	46.185
12.111	28.08	21.892	35.621	41.634	63.069	42.549
12.161	24.926	17.535	37.169	42.66	61.263	44.374
12.211	28.094	22.593	34.993	42.257	54.825	45.868
12.262	26.1	21.527	36.384	41.891	58.592	42.8
12.312	27.769	18.571	36.608	44.089	60.769	43.647
12.362	27.585	23.187	38.605	42.929	57.712	45.326
12.412	27.472	23.553	35.711	42.636	58.237	43.144
12.463	27.614	21.907	38.201	42.355	58.978	42.324
12.513	26.694	19.729	37.506	44.309	60.769	42.734
12.563	25.831	20.765	37.73	43.82	60.414	45.088
12.613	25.251	17.946	31.382	44.37	57.434	47.058
12.664	27.628	20.308	32.1	43.368	59.487	42.417
12.714	28.123	18.86	35.666	43.686	59.734	46.027
12.764	26.043	22.517	38.38	42.44	61.325	44.718
12.814	27.769	18.693	39.098	45.909	64.582	47.111
12.865	29.82	18.266	34.702	45.811	57.063	44.612
12.915	28.123	19.455	35.285	44.199	59.997	46.304
12.965	26.807	19.714	37.909	42.978	55.72	46.741
13.015	26.878	21.207	35.644	43.979	59.472	45.418
13.066	28.505	18.845	40.085	44.297	59.827	45.22
13.116	29.566	19.82	36.743	41.06	59.379	43.713
13.166	26.383	23.705	35.15	41.793	64.968	42.867
13.216	25.732	22.044	30.709	44.126	62.977	45.749
13.267	27.939	22.151	35.442	42.049	63.502	46.265
13.317	26.821	21.603	37.147	45.237	65.231	42.324
13.367	26.241	23.263	40.018	40.486	61.603	46.093
13.417	26.34	22.928	36.608	41.524	64.382	46.529
13.468	27.614	20.186	40.04	42.721	57.542	47.931
13.518	26.666	21.923	34.522	44.712	58.268	46.595
13.568	30.117	24.101	35.891	42.33	60.445	44.136
13.618	26.142	22.273	39.996	43.869	62.591	44.678
13.669	28.392	21.374	35.285	39.692	61.819	42.8
13.719	26.326	19.043	37.461	45.017	62.714	47.851
13.769	30.457	20.094	37.775	43.564	64.428	46.926
13.819	27.727	22.06	38.964	41.194	64.644	44.043
13.87	28.293	20.887	43.271	45.457	61.618	48.023
13.92	26.835	23.675	35.352	38.532	63.301	45.524
13.97	25.223	20.034	40.153	44.712	61.433	43.567
14.02	27.995	22.959	35.464	39.778	60.074	44.03
14.071	27.161	22.532	34.634	44.419	59.611	46.635
14.121	28.533	21.481	37.192	36.957	63.78	47.124
14.171	27.571	24.802	35.218	41.744	61.572	45.881
14.221	27.67	23.598	37.82	41.121	62.282	44.228
14.272	27.387	21.13	38.986	40.12	62.066	46.027
14.322	28.618	23.263	40.377	41.036	62.992	45.207
14.372	29.495	23.614	36.967	41.146	62.266	45.471
14.422	25.138	24.832	39.031	39.436	63.78	45.723
14.473	26.595	24.558	39.21	39.411	62.93	46.185
14.523	26.496	24.573	39.726	41.097	64.505	43.977
14.573	28.448	21.664	38.65	37.763	61.078	43.977
14.623	30.018	22.821	39.48	41.781	59.904	47.574
14.674	27.783	28.077	36.922	43.21	61.541	47.296
14.724	29.071	22.212	37.842	38.691	62.421	46.278
14.774	30.358	24.573	40.848	41.158	61.062	47.124
14.824	27.797	26.188	42.082	38.776	60.414	48.75
14.875	26.439	27.666	41.678	39.851	61.572	45.048
14.925	28.363	25.716	39.704	42.22	63.038	46.397
14.975	27.727	25.335	34.679	40.669	64.335	43.448
15.025	29.453	26.005	40.825	43.442	61.68	46.172
15.076	26.411	24.97	35.262	41.158	61.51	42.43
15.126	26.892	27.407	41.252	39.204	62.668	48.724
15.176	29.651	26.92	39.48	40.791	62.683	43.276
15.226	28.024	24.573	41.812	43.185	63.502	44.347
15.277	27.288	26.6	41.7	41.109	61.433	44.982
15.327	29.41	28.595	34.948	42.147	58.561	44.572
15.377	27.713	27.392	36.878	42.636	63.857	45.061
15.427	29.863	26.249	39.951	42.477	63.208	46.476
15.478	29.863	26.828	43.046	42.745	61.078	44.731
15.528	29.311	30.347	41.431	40.889	61.587	43.488
15.578	29.537	25.579	40.803	41.536	65.354	44.176
15.628	27.472	24.817	38.537	40.01	63.749	45.167
15.679	28.123	30.012	43.719	40.511	61.356	45.048
15.729	28.01	27.438	41.969	41.659	63.996	43.951
15.779	26.694	25.914	38.762	45.603	60.367	43.819
15.829	26.864	26.005	39.255	42.636	63.332	45.894
15.88	27.26	23.675	41.857	39.729	62.776	45.154
15.93	29.834	23.446	40.938	39.485	61.742	44.176
15.98	26.581	23.522	40.31	41.732	61.788	45.114
16.03	29.509	28.991	39.771	40.132	63.1	43.501
16.081	27.854	23.964	46.703	41.585	61.17	45.379
16.131	27.076	23.796	45.671	39.717	61.541	45.154
16.181	27.147	24.314	37.954	41.842	62.884	44.136
16.231	27.359	26.493	43.697	39.082	64.366	44.48
16.282	27.288	24.345	44.37	38.801	62.544	46.185
16.332	25.053	22.7	39.457	41.085	59.704	47.256
16.382	30.004	22.852	44.258	42.037	63.332	46.093
16.432	31.461	22.913	42.867	43.417	60.506	44.81
16.483	28.222	25.807	41.14	43.527	61.989	45.18
16.533	30.697	22.212	38.605	45.542	63.301	46.357
16.583	29.75	23.796	46.276	44.663	65.092	44.096
16.633	29.679	20.551	42.777	42.929	63.208	45.537
16.684	28.321	27.026	38.941	42.037	64.027	46.899
16.734	28.434	21.1	42.127	42.831	62.359	47.508
16.784	28.802	23.873	45.065	44.26	63.116	43.501
16.834	27.826	25.411	38.448	43.368	62.591	44.427
16.885	28.873	23.827	43.226	39.998	62.39	44.321
16.935	31.518	22.243	39.367	42.306	63.069	46.78
16.985	29.269	24.269	43.472	44.089	60.815	43.435
17.035	26.92	25.609	41.812	42.526	58.484	46.622
17.086	26.581	23.522	44.504	41.866	65.123	43.951
17.136	28.703	22.852	42.508	43.368	59.673	40.777
17.186	25.69	23.446	44.751	41.268	61.865	47.124
17.236	26.496	25.899	44.841	40.352	63.764	45.273
17.287	28.646	22.243	41.902	41.329	59.009	43.911
17.337	30.033	23.431	42.956	42.66	61.927	45.485
17.387	30.825	24.086	41.925	41.61	57.156	45.22
17.437	27.387	21.755	41.88	43.832	59.148	45.432
17.488	31.914	24.665	44.437	41.634	62.266	46.013
17.538	31.15	23.507	44.056	42.342	59.04	48.671
17.588	30.033	23.69	39.973	46.434	59.873	44.704
17.638	28.25	23.141	45.132	38.214	62.544	46.595
17.689	26.425	24.132	42.598	42.697	62.128	42.298
17.739	29.071	25.289	38.986	39.643	60.491	44.295
17.789	31.065	24.132	39.637	41.561	62.405	46.899
17.839	29.283	20.323	38.358	41.878	61.587	50.007
17.89	29.919	26.478	42.777	41.512	59.688	45.299
17.94	26.355	20.978	41.341	44.187	58.268	45.167
17.99	29.424	22.09	42.553	39.094	60.383	43.885
18.04	30.952	22.639	42.553	43.344	57.218	43.382
18.091	29.354	23.416	41.79	41.964	64.752	45.537
18.141	31.574	22.974	41.992	41.268	55.473	41.333
18.191	31.744	24.223	49.619	40.388	61.788	42.126
18.241	30.216	22.654	42.351	44.382	57.712	42.457
18.292	29.014	21.313	40.825	43.955	64.088	45.762
18.342	30.613	21.252	39.794	42.013	60.275	45.048
18.392	29.339	20.384	40.175	41.28	57.835	46.45
18.442	29.283	21.054	42.642	39.68	60.506	42.919
18.493	29.071	23.02	44.572	40.877	59.472	45.656
18.543	30.033	24.756	41.655	41.5	60.46	42.245
18.593	33.032	22.09	38.111	40.816	58.453	45.947
18.643	28.505	23.537	42.351	37.665	57.928	46.807
18.694	30.033	20.81	40.848	38.361	61.942	45.604
18.744	30.712	23.339	39.053	38.141	57.743	44.466
18.794	29.127	22.425	39.233	41.219	59.194	42.748
18.844	31.999	22.974	42.71	41.231	57.774	44.995
18.895	29	20.018	46.344	42.159	58.638	42.972
18.945	26.807	22.837	42.127	41.329	60.09	45.934
18.995	31.037	22.486	44.056	42.574	57.372	44.982
19.045	31.023	21.222	42.956	39.595	58.932	43.66
19.096	29.792	22.669	39.48	40.718	62.313	42.642
19.146	31.348	23.553	44.706	39.985	56.708	43.885
19.196	30.542	23.355	41.678	40.889	58.36	43.633
19.246	28.915	21.679	39.771	41.646	54.995	42.999
19.297	29.269	20.216	43.472	44.187	58.468	43.99
19.347	31.419	22.075	43.114	42.745	58.345	43.964
19.397	30.74	19.576	40.422	42.538	58.962	44.718
19.447	28.25	22.882	41.857	39.338	57.249	41.994
19.498	30.499	21.801	44.773	40.144	57.434	43.805
19.548	29.226	21.45	42.239	37.787	56.183	45.59
19.598	29.707	100	43.36	37.848	55.041	45.59
19.648	29.891		42.598	38.434	56.06	41.928
19.699	27.713		44.527	38.031	58.839	42.417
19.749	100		43.719	40.303	60.584	42.1
19.799			43.472	40.73	56.153	44.731
19.849			43.742	35.894	56.214	46.278
19.9			44.773	41.597	57.48	40.539
19.95			45.267	36.199	59.101	41.65
20			41.521	100	53.126	40.896
20.05			41.992		55.164	42.391
20.1			44.818		57.079	43.633
20.151			43.271		52.571	42.298
20.201			42.979		56.631	43.025
20.251			47.353		56.662	43.356
20.301			43.809		56.724	41.293
20.352			41.476		55.628	42.8
20.402			43.226		55.612	40.526
20.452			45.065		56.631	42.748
20.502			41.364		59.935	40.738
20.553			43.742		57.31	37.128
20.603			43.607		50.934	38.821
20.653			42.261		53.126	42.562
20.703			46.568		56.091	41.478
20.754			44.93		51.66	42.787
20.804			40.938		51.073	42.073
20.854			41.543		60.182	39.244
20.904			39.255		51.706	35.343
20.955			44.908		54.315	39.852
21.005			38.066		53.096	40.235
21.055			44.459		55.01	39.389
21.105			42.822		57.727	40.196
21.156			44.998		57.11	42.668
21.206			43.966		52.354	41.439
21.256			40.893		57.048	40.777
21.306			44.437		55.705	40.751
21.357			41.633		50.008	40.579
21.407			39.48		40.019	40.196
21.457			40.108		43.369	42.668
21.507			43.495		40.79	40.526
21.558			41.835		41.068	40.407
21.608			43.338		41.439	40.777
21.658			42.396		37.517	38.014
21.708			44.28		50.533	39.098
21.759			47.847		49.375	42.364
21.809			43.517		48.464	39.495
21.859			42.687		52.293	39.191
21.909			42.373		46.997	36.493
21.96			46.254		49.668	39.416
22.01			39.098		47.8	40.182
22.06			46.59		52.246	39.323
22.11			42.373		100	37.274
22.161			46.68			38.821
22.211			41.7			37.141
22.261			41.184			38.9
22.311			41.611			37.617
22.362			43.293			38.649
22.412			43.158			38.754
22.462			41.611			35.37
22.512			39.838			37.326
22.563			43.719			37.578
22.613			43.876			38.371
22.663			44.437			35.674
22.713			45.312			100
22.764			43.203
22.814			42.149
22.864			43.046
22.914			47.51
22.965			45.2
23.015			37.752
23.065			46.299
23.115			44.953
23.166			40.13
23.216			39.883
23.266			40.377
23.316			42.104
23.367			38.201
23.417			41.969
23.467			44.258
23.517			42.306
23.568			40.893
23.618			39.906
23.668			43.315
24.143			100
24.193
24.243
24.294
24.344
24.394
24.444
